# Supplementary material for: VenoMS—A Website for the Low Molecular Mass Compounds in Spider Venoms
Source: Metabolites. 2020 Aug 11;10(8):327. doi: 10.3390/metabo10080327 (PMC7464580; doi:10.3390/metabo10080327)
Supplement: Supplementary file 1 [file metabolites-10-00327-s001.zip]

Archive with 2 entries (2 files):
- metabolites-805127-sup.pdf
- Venoms_table.csv
