# Supplementary material for: VenoMS—A Website for the Low Molecular Mass Compounds in Spider Venoms
Source: Metabolites. 2020 Aug 11;10(8):327. doi: 10.3390/metabo10080327 (PMC7464580; doi:10.3390/metabo10080327)
Supplement: Supplementary file 1 [file metabolites-10-00327-s001.zip › Venoms_table.csv]

cmpdname	cmpdsynonym	mm	mf	reliability level	confidence level	smiles	inchi
2,4-(OH)₂-PhAcAsn3(Me)43	LF 480A	480.30602	C23H40N6O5	S-3	C-1	O=C(NC(CC(N)=O)C(NCCCN(C)CCCCNCCCN)=O)CC1=CC=C(O)C=C1O	InChI=1S/C23H40N6O5/c1-29(12-3-2-9-26-10-4-8-24)13-5-11-27-23(34)19(16-21(25)32)28-22(33)14-17-6-7-18(30)15-20(17)31/h6-7,15,19,26,30-31H,2-5,8-14,16,24H2,1H3,(H2,25,32)(H,27,34)(H,28,33)
2,4-(OH)₂-PhAcAsn4	-	352.17467	C16H24N4O5	S-3	C-1	NCCCCNC(C(CC(N)=O)NC(CC1=CC=C(O)C=C1O)=O)=O	InChI=1S/C16H24N4O5/c17-5-1-2-6-19-16(25)12(9-14(18)23)20-15(24)7-10-3-4-11(21)8-13(10)22/h3-4,8,12,21-22H,1-2,5-7,9,17H2,(H2,18,23)(H,19,25)(H,20,24)
2,4-(OH)₂-PhAcAsn4Lys(Me₂)3Arg⁺	-	722.46717	C33H60N11O7	S-3	C-1	O=C(CC1=CC=C(O)C=C1O)NC(CC(N)=O)C(NCCCCNC(C(N)CCCC[N+](C)(C)CCCNC(C(CCCNC(N)=N)N)=O)=O)=O	InChI=1S/C33H59N11O7/c1-44(2,18-8-16-40-31(50)25(35)10-7-15-42-33(37)38)17-6-3-9-24(34)30(49)39-13-4-5-14-41-32(51)26(21-28(36)47)43-29(48)19-22-11-12-23(45)20-27(22)46/h11-12,20,24-26H,3-10,13-19,21,34-35H2,1-2H3,(H11-,36,37,38,39,40,41,42,43,45,46,47,48,49,50,51)/p+1
2,4-(OH)₂-PhAcAsn4Orn(NMe₂)	-	494.28528	C23H38N6O6	S-3	C-1	O=C(NC(CC(N)=O)C(NCCCCNC(C(N)CCCN(C)C)=O)=O)CC1=CC=C(O)C=C1O	InChI=1S/C23H38N6O6/c1-29(2)11-5-6-17(24)22(34)26-9-3-4-10-27-23(35)18(14-20(25)32)28-21(33)12-15-7-8-16(30)13-19(15)31/h7-8,13,17-18,30-31H,3-6,9-12,14,24H2,1-2H3,(H2,25,32)(H,26,34)(H,27,35)(H,28,33)
2,4-(OH)₂-PhAcAsn4ßAla3Arg	-	636.37074	C28H48N10O7	S-3	C-1	O=C(NC(CC(N)=O)C(NCCCCNC(CCNCCCNC(C(N)CCCNC(N)=N)=O)=O)=O)CC1=CC=C(O)C=C1O	InChI=1S/C28H48N10O7/c29-20(5-3-12-37-28(31)32)26(44)35-13-4-9-33-14-8-24(42)34-10-1-2-11-36-27(45)21(17-23(30)41)38-25(43)15-18-6-7-19(39)16-22(18)40/h6-7,16,20-21,33,39-40H,1-5,8-15,17,29H2,(H2,30,41)(H,34,42)(H,35,44)(H,36,45)(H,38,43)(H4,31,32,37)
2,4-(OH)₂-PhAcAsn4ßAla4	-	494.28528	C23H38N6O6	S-3	C-1	O=C(CC1=CC=C(O)C=C1O)NC(CC(N)=O)C(NCCCCNC(CCNCCCCN)=O)=O	InChI=1S/C23H38N6O6/c24-8-1-2-9-26-12-7-21(33)27-10-3-4-11-28-23(35)18(15-20(25)32)29-22(34)13-16-5-6-17(30)14-19(16)31/h5-6,14,18,26,30-31H,1-4,7-13,15,24H2,(H2,25,32)(H,27,33)(H,28,35)(H,29,34)
2,4-(OH)₂-PhAcAsn4ßAla43	-	551.34313	C26H45N7O6	S-3	C-1	O=C(NC(CC(N)=O)C(NCCCCNC(CCNCCCCNCCCN)=O)=O)CC1=CC=C(O)C=C1O	InChI=1S/C26H45N7O6/c27-9-5-12-29-10-1-2-11-30-15-8-24(37)31-13-3-4-14-32-26(39)21(18-23(28)36)33-25(38)16-19-6-7-20(34)17-22(19)35/h6-7,17,21,29-30,34-35H,1-5,8-16,18,27H2,(H2,28,36)(H,31,37)(H,32,39)(H,33,38)
2,4-(OH)₂-PhAcAsn5	-	366.19032	C17H26N4O5	S-3	C-1	O=C(CC1=CC=C(O)C=C1O)NC(CC(N)=O)C(NCCCCCN)=O	InChI=1S/C17H26N4O5/c18-6-2-1-3-7-20-17(26)13(10-15(19)24)21-16(25)8-11-4-5-12(22)9-14(11)23/h4-5,9,13,22-23H,1-3,6-8,10,18H2,(H2,19,24)(H,20,26)(H,21,25)
2,4-(OH)₂-PhAcAsn5Gly4	NPTX 494|NPTX 494C	494.28528	C23H38N6O6	S-4	C-3	O=C(CC1=CC=C(O)C=C1O)NC(CC(N)=O)C(NCCCCCNC(CNCCCCN)=O)=O	InChI=1S/C23H38N6O6/c24-8-2-5-9-26-15-22(34)27-10-3-1-4-11-28-23(35)18(14-20(25)32)29-21(33)12-16-6-7-17(30)13-19(16)31/h6-7,13,18,26,30-31H,1-5,8-12,14-15,24H2,(H2,25,32)(H,27,34)(H,28,35)(H,29,33)
2,4-(OH)₂-PhAcAsn5Gly4ßAla4	NPTX 636|NPTX 636C	636.39590	C30H52N8O7	S-4	C-3	O=C(CC1=CC=C(O)C=C1O)NC(CC(N)=O)C(NCCCCCNC(CNCCCCNC(CCNCCCCN)=O)=O)=O	InChI=1S/C30H52N8O7/c31-11-2-5-12-33-17-10-27(42)35-15-7-6-13-34-21-29(44)36-14-3-1-4-16-37-30(45)24(20-26(32)41)38-28(43)18-22-8-9-23(39)19-25(22)40/h8-9,19,24,33-34,39-40H,1-7,10-18,20-21,31H2,(H2,32,41)(H,35,42)(H,36,44)(H,37,45)(H,38,43)
2,4-(OH)₂-PhAcAsn5Gly4ßAla4ßAla4	NPTX 778|NPTX 778C	778.50651	C37H66N10O8	S-4	C-3	O=C(NC(CC(N)=O)C(NCCCCCNC(CNCCCCNC(CCNCCCCNC(CCNCCCCN)=O)=O)=O)=O)CC1=CC=C(O)C=C1O	InChI=1S/C37H66N10O8/c38-14-2-5-15-40-22-12-33(51)43-19-8-6-16-41-23-13-34(52)44-20-9-7-17-42-27-36(54)45-18-3-1-4-21-46-37(55)30(26-32(39)50)47-35(53)24-28-10-11-29(48)25-31(28)49/h10-11,25,30,40-42,48-49H,1-9,12-24,26-27,38H2,(H2,39,50)(H,43,51)(H,44,52)(H,45,54)(H,46,55)(H,47,53)
2,4-(OH)₂-PhAcAsn5OrnArg	JSTX 4	636.37074	C28H48N10O7	S-1	C-3	O=C(NC(CC(N)=O)C(NCCCCCNC(C(CCCN)NC(C(N)CCCNC(N)=N)=O)=O)=O)CC1=CC=C(O)C=C1O	InChI=1S/C28H48N10O7/c29-10-4-7-20(38-25(43)19(30)6-5-13-36-28(32)33)26(44)34-11-2-1-3-12-35-27(45)21(16-23(31)41)37-24(42)14-17-8-9-18(39)15-22(17)40/h8-9,15,19-21,39-40H,1-7,10-14,16,29-30H2,(H2,31,41)(H,34,44)(H,35,45)(H,37,42)(H,38,43)(H4,32,33,36)
2,4-(OH)₂-PhAcAsn5ßAla3	Spidamine	494.28528	C23H38N6O6	S-1	C-3	O=C(CC1=CC=C(O)C=C1O)NC(CC(N)=O)C(NCCCCCNC(CCNCCCN)=O)=O	InChI=1S/C23H38N6O6/c24-8-4-9-26-12-7-21(33)27-10-2-1-3-11-28-23(35)18(15-20(25)32)29-22(34)13-16-5-6-17(30)14-19(16)31/h5-6,14,18,26,30-31H,1-4,7-13,15,24H2,(H2,25,32)(H,27,33)(H,28,35)(H,29,34)
2,4-(OH)₂-PhAcAsn5ßAla3Arg	Arg 650|NPTX 650E	650.38639	C29H50N10O7	S-3	C-1	O=C(NC(CC(N)=O)C(NCCCCCNC(CCNCCCNC(C(N)CCCNC(N)=N)=O)=O)=O)CC1=CC=C(O)C=C1O	InChI=1S/C29H50N10O7/c30-21(6-4-13-38-29(32)33)27(45)36-14-5-10-34-15-9-25(43)35-11-2-1-3-12-37-28(46)22(18-24(31)42)39-26(44)16-19-7-8-20(40)17-23(19)41/h7-8,17,21-22,34,40-41H,1-6,9-16,18,30H2,(H2,31,42)(H,35,43)(H,36,45)(H,37,46)(H,39,44)(H4,32,33,38)
2,4-(OH)₂-PhAcAsn5ßAla3ßAla4ßAla4	-	778.50651	C37H66N10O8	S-3	C-1	O=C(NC(CC(N)=O)C(NCCCCCNC(CCNCCCNC(CCNCCCCNC(CCNCCCCN)=O)=O)=O)=O)CC1=CC=C(O)C=C1O	InChI=1S/C37H66N10O8/c38-14-2-5-15-40-22-11-34(52)44-19-7-6-16-41-23-12-35(53)45-21-8-17-42-24-13-33(51)43-18-3-1-4-20-46-37(55)30(27-32(39)50)47-36(54)25-28-9-10-29(48)26-31(28)49/h9-10,26,30,40-42,48-49H,1-8,11-25,27,38H2,(H2,39,50)(H,43,51)(H,44,52)(H,45,53)(H,46,55)(H,47,54)
2,4-(OH)₂-PhAcAsn5ßAla4	NPTX 508|NPTX 508D	508.30093	C24H40N6O6	S-1	C-1	O=C(NC(CC(N)=O)C(NCCCCCNC(CCNCCCCN)=O)=O)CC1=CC=C(O)C=C1O	InChI=1S/C24H40N6O6/c25-9-2-5-10-27-13-8-22(34)28-11-3-1-4-12-29-24(36)19(16-21(26)33)30-23(35)14-17-6-7-18(31)15-20(17)32/h6-7,15,19,27,31-32H,1-5,8-14,16,25H2,(H2,26,33)(H,28,34)(H,29,36)(H,30,35)
2,4-(OH)₂-PhAcAsn5ßAla4AlaGlyArg	Clavamine	792.46062	C35H60N12O9	S-1	C-3	O=C(CC1=CC=C(O)C=C1O)NC(CC(N)=O)C(NCCCCCNC(CCNCCCCNC(C(C)NC(CNC(C(N)CCCNC(N)=N)=O)=O)=O)=O)=O	InChI=1S/C35H60N12O9/c1-22(46-31(53)21-45-33(55)25(36)8-7-16-44-35(38)39)32(54)42-15-6-5-12-40-17-11-29(51)41-13-3-2-4-14-43-34(56)26(20-28(37)50)47-30(52)18-23-9-10-24(48)19-27(23)49/h9-10,19,22,25-26,40,48-49H,2-8,11-18,20-21,36H2,1H3,(H2,37,50)(H,41,51)(H,42,54)(H,43,56)(H,45,55)(H,46,53)(H,47,52)(H4,38,39,44)
2,4-(OH)₂-PhAcAsn5ßAla4Arg	NSTX 3	664.40204	C30H52N10O7	S-1	C-1	O=C(CC1=CC=C(O)C=C1O)NC(CC(N)=O)C(NCCCCCNC(CCNCCCCNC(C(N)CCCNC(N)=N)=O)=O)=O	InChI=1S/C30H52N10O7/c31-22(7-6-15-39-30(33)34)28(46)37-14-5-4-11-35-16-10-26(44)36-12-2-1-3-13-38-29(47)23(19-25(32)43)40-27(45)17-20-8-9-21(41)18-24(20)42/h8-9,18,22-23,35,41-42H,1-7,10-17,19,31H2,(H2,32,43)(H,36,44)(H,37,46)(H,38,47)(H,40,45)(H4,33,34,39)
2,4-(OH)₂-PhAcAsn5ßAla4ßAla4	JSTX 2|NPTX 650	650.41155	C31H54N8O7	S-3	C-1	O=C(NC(CC(N)=O)C(NCCCCCNC(CCNCCCCNC(CCNCCCCN)=O)=O)=O)CC1=CC=C(O)C=C1O	InChI=1S/C31H54N8O7/c32-12-2-5-13-34-18-10-29(44)37-16-7-6-14-35-19-11-28(43)36-15-3-1-4-17-38-31(46)25(22-27(33)42)39-30(45)20-23-8-9-24(40)21-26(23)41/h8-9,21,25,34-35,40-41H,1-7,10-20,22,32H2,(H2,33,42)(H,36,43)(H,37,44)(H,38,46)(H,39,45)
2,4-(OH)₂-PhAcAsn5ßAla4ßAla4ßAla4	NPTX 792|NPTX 792D	792.52216	C38H68N10O8	S-3	C-1	O=C(NC(CC(N)=O)C(NCCCCCNC(CCNCCCCNC(CCNCCCCNC(CCNCCCCN)=O)=O)=O)=O)CC1=CC=C(O)C=C1O	InChI=1S/C38H68N10O8/c39-15-2-5-16-41-23-12-35(53)45-20-8-7-18-43-25-14-36(54)46-21-9-6-17-42-24-13-34(52)44-19-3-1-4-22-47-38(56)31(28-33(40)51)48-37(55)26-29-10-11-30(49)27-32(29)50/h10-11,27,31,41-43,49-50H,1-9,12-26,28,39H2,(H2,40,51)(H,44,52)(H,45,53)(H,46,54)(H,47,56)(H,48,55)
2,4-(OH)₂-PhAcAsn5ßAla4ßAla4ßAla4ßAla4	-	934.63277	C45H82N12O9	S-3	C-1	O=C(CC1=CC=C(O)C=C1O)NC(CC(N)=O)C(NCCCCCNC(CCNCCCCNC(CCNCCCCNC(CCNCCCCNC(CCNCCCCN)=O)=O)=O)=O)=O	InChI=1S/C45H82N12O9/c46-18-2-5-19-48-28-14-41(62)53-24-9-7-21-50-30-16-43(64)55-26-11-8-22-51-31-17-42(63)54-25-10-6-20-49-29-15-40(61)52-23-3-1-4-27-56-45(66)37(34-39(47)60)57-44(65)32-35-12-13-36(58)33-38(35)59/h12-13,33,37,48-51,58-59H,1-11,14-32,34,46H2,(H2,47,60)(H,52,61)(H,53,62)(H,54,63)(H,55,64)(H,56,66)(H,57,65)
2,4-(OH)₂-PhAcAsn5ßAla43	JSTX 3|JSTX	565.35878	C27H47N7O6	S-1	C-2	O=C(CC1=CC=C(O)C=C1O)NC(CC(N)=O)C(NCCCCCNC(CCNCCCCNCCCN)=O)=O	InChI=1S/C27H47N7O6/c28-10-6-13-30-11-4-5-12-31-16-9-25(38)32-14-2-1-3-15-33-27(40)22(19-24(29)37)34-26(39)17-20-7-8-21(35)18-23(20)36/h7-8,18,22,30-31,35-36H,1-6,9-17,19,28H2,(H2,29,37)(H,32,38)(H,33,40)(H,34,39)
2,4-(OH)₂-PhAcAsn5ßAla43ßAla4	NPTX 707|NPTX 707A	707.46940	C34H61N9O7	S-4	C-3	O=C(CC1=CC=C(O)C=C1O)NC(CC(N)=O)C(NCCCCCNC(CCNCCCCNCCCNC(CCNCCCCN)=O)=O)=O	InChI=1S/C34H61N9O7/c35-13-2-5-14-38-21-12-32(48)41-20-8-17-37-15-6-7-16-39-22-11-31(47)40-18-3-1-4-19-42-34(50)28(25-30(36)46)43-33(49)23-26-9-10-27(44)24-29(26)45/h9-10,24,28,37-39,44-45H,1-8,11-23,25,35H2,(H2,36,46)(H,40,47)(H,41,48)(H,42,50)(H,43,49)
2,4-(OH)₂-PhAcAsn5ßAla43ßAla4ßAla4	NPTX 849|NPTX 849A	849.58001	C41H75N11O8	S-4	C-3	O=C(CC1=CC=C(O)C=C1O)NC(CC(N)=O)C(NCCCCCNC(CCNCCCCNCCCNC(CCNCCCCNC(CCNCCCCN)=O)=O)=O)=O	InChI=1S/C41H75N11O8/c42-16-2-5-17-45-26-13-38(57)49-23-9-8-20-47-28-15-39(58)50-25-10-21-44-18-6-7-19-46-27-14-37(56)48-22-3-1-4-24-51-41(60)34(31-36(43)55)52-40(59)29-32-11-12-33(53)30-35(32)54/h11-12,30,34,44-47,53-54H,1-10,13-29,31,42H2,(H2,43,55)(H,48,56)(H,49,57)(H,50,58)(H,51,60)(H,52,59)
2,4-(OH)₂-PhAcAsn34	-	409.23252	C19H31N5O5	S-3	C-1	O=C(CC1=CC=C(O)C=C1O)NC(CC(N)=O)C(NCCCNCCCCN)=O	InChI=1S/C19H31N5O5/c20-6-1-2-7-22-8-3-9-23-19(29)15(12-17(21)27)24-18(28)10-13-4-5-14(25)11-16(13)26/h4-5,11,15,22,25-26H,1-3,6-10,12,20H2,(H2,21,27)(H,23,29)(H,24,28)
2,4-(OH)₂-PhAcAsn34ßAla3	-	537.32748	C25H43N7O6	S-3	C-1	O=C(NC(CC(N)=O)C(NCCCNCCCCNC(CCNCCCN)=O)=O)CC1=CC=C(O)C=C1O	InChI=1S/C25H43N7O6/c26-8-3-10-29-14-7-23(36)30-12-2-1-9-28-11-4-13-31-25(38)20(17-22(27)35)32-24(37)15-18-5-6-19(33)16-21(18)34/h5-6,16,20,28-29,33-34H,1-4,7-15,17,26H2,(H2,27,35)(H,30,36)(H,31,38)(H,32,37)
2,4-(OH)₂-PhAcAsn34ßAla4	-	551.34313	C26H45N7O6	S-3	C-1	O=C(NC(CC(N)=O)C(NCCCNCCCCNC(CCNCCCCN)=O)=O)CC1=CC=C(O)C=C1	InChI=1S/C26H45N7O6/c27-9-1-2-10-30-15-8-24(37)31-13-4-3-11-29-12-5-14-32-26(39)21(18-23(28)36)33-25(38)16-19-6-7-20(34)17-22(19)35/h6-7,17,21,29-30,34-35H,1-5,8-16,18,27H2,(H2,28,36)(H,31,37)(H,32,39)(H,33,38)
2,4-(OH)₂-PhAcAsn43	-	409.23252	C19H31N5O5	S-3	C-1	O=C(CC1=CC=C(O)C=C1O)NC(CC(N)=O)C(NCCCCNCCCN)=O	InChI=1S/C19H31N5O5/c20-6-3-8-22-7-1-2-9-23-19(29)15(12-17(21)27)24-18(28)10-13-4-5-14(25)11-16(13)26/h4-5,11,15,22,25-26H,1-3,6-10,12,20H2,(H2,21,27)(H,23,29)(H,24,28)
2,4-(OH)₂-PhAcAsn43Arg	-	565.33363	C25H43N9O6	S-3	C-1	O=C(CC1=CC=C(O)C=C1O)NC(CC(N)=O)C(NCCCCNCCCNC(C(N)CCCNC(N)=N)=O)=O	InChI=1S/C25H43N9O6/c26-18(5-3-11-33-25(28)29)23(39)31-12-4-9-30-8-1-2-10-32-24(40)19(15-21(27)37)34-22(38)13-16-6-7-17(35)14-20(16)36/h6-7,14,18-19,30,35-36H,1-5,8-13,15,26H2,(H2,27,37)(H,31,39)(H,32,40)(H,34,38)(H4,28,29,33)
2,4-(OH)₂-PhAcAsn43Lys	-	537.32748	C25H43N7O6	S-3	C-1	O=C(NC(CC(N)=O)C(NCCCCNCCCNC(C(CCCCN)N)=O)=O)CC1=CC=C(O)C=C1O	InChI=1S/C25H43N7O6/c26-9-2-1-6-19(27)24(37)30-13-5-11-29-10-3-4-12-31-25(38)20(16-22(28)35)32-23(36)14-17-7-8-18(33)15-21(17)34/h7-8,15,19-20,29,33-34H,1-6,9-14,16,26-27H2,(H2,28,35)(H,30,37)(H,31,38)(H,32,36)
2,4-(OH)₂-PhAcAsn43ßAla4	-	551.34313	C26H45N7O6	S-3	C-1	O=C(NC(CC(N)=O)C(NCCCCNCCCNC(CCNCCCCN)=O)=O)CC1=CC=C(O)C=C1O	InChI=1S/C26H45N7O6/c27-9-1-2-10-30-15-8-24(37)31-14-5-12-29-11-3-4-13-32-26(39)21(18-23(28)36)33-25(38)16-19-6-7-20(34)17-22(19)35/h6-7,17,21,29-30,34-35H,1-5,8-16,18,27H2,(H2,28,36)(H,31,37)(H,32,39)(H,33,38)
2,4-(OH)₂-PhAcAsn53	LF 423F	423.24817	C20H33N5O	S-3	C-1	O=C(NC(CC(N)=O)C(NCCCCCNCCCN)=O)CC1=CC=C(O)C=C1O	InChI=1S/C20H33N5O5/c21-7-4-9-23-8-2-1-3-10-24-20(30)16(13-18(22)28)25-19(29)11-14-5-6-15(26)12-17(14)27/h5-6,12,16,23,26-27H,1-4,7-11,13,21H2,(H2,22,28)(H,24,30)(H,25,29)
2,4-(OH)₂-PhAcAsn343	JSTX 1|LF 466D	466.29037	C22H38N6O5	S-1	C-1	O=C(CC1=CC=C(O)C=C1O)NC(CC(N)=O)C(NCCCNCCCCNCCCN)=O	InChI=1S/C22H38N6O5/c23-7-3-10-25-8-1-2-9-26-11-4-12-27-22(33)18(15-20(24)31)28-21(32)13-16-5-6-17(29)14-19(16)30/h5-6,14,18,25-26,29-30H,1-4,7-13,15,23H2,(H2,24,31)(H,27,33)(H,28,32)
2,4-(OH)₂-PhAcAsn353	LF 480B	480.30602	C23H40N6O5	S-3	C-1	O=C(NC(CC(N)=O)C(NCCCNCCCCCNCCCN)=O)CC1=CC=C(O)C=C1O	InChI=1S/C23H40N6O5/c24-8-4-11-26-9-2-1-3-10-27-12-5-13-28-23(34)19(16-21(25)32)29-22(33)14-17-6-7-18(30)15-20(17)31/h6-7,15,19,26-27,30-31H,1-5,8-14,16,24H2,(H2,25,32)(H,28,34)(H,29,33)
2,4-(OH)₂-PhAcAsn433	LF 466F|NPTX 466|NPTX 466B	466.29037	C22H38N6O5	S-1	C-1	O=C(CC1=CC=C(O)C=C1O)NC(CC(N)=O)C(NCCCCNCCCNCCCN)=O	InChI=1S/C22H38N6O5/c23-7-3-9-26-11-4-10-25-8-1-2-12-27-22(33)18(15-20(24)31)28-21(32)13-16-5-6-17(29)14-19(16)30/h5-6,14,18,25-26,29-30H,1-4,7-13,15,23H2,(H2,24,31)(H,27,33)(H,28,32)
2,4-(OH)₂-PhAcAsn433Arg	Arg 622|AVTX 622|NPTX 622|NPTX 622B	622.39148	C28H50N10O6	S-1	C-1	O=C(NC(CC(N)=O)C(NCCCCNCCCNCCCNC(C(N)CCCNC(N)=N)=O)=O)CC1=CC=C(O)C=C1O	InChI=1S/C28H50N10O6/c29-21(6-3-14-37-28(31)32)26(43)35-15-5-12-34-11-4-10-33-9-1-2-13-36-27(44)22(18-24(30)41)38-25(42)16-19-7-8-20(39)17-23(19)40/h7-8,17,21-22,33-34,39-40H,1-6,9-16,18,29H2,(H2,30,41)(H,35,43)(H,36,44)(H,38,42)(H4,31,32,37)
2,4-(OH)₂-PhAcAsn433Lys	NPTX 594	594.38533	C28H50N8O6	S-1	C-1	O=C(NC(CC(N)=O)C(NCCCCNCCCNCCCNC(C(N)CCCCN)=O)=O)CC1=CC=C(O)C=C1	InChI=1S/C28H50N8O6/c29-10-2-1-7-22(30)27(41)34-16-6-14-33-13-5-12-32-11-3-4-15-35-28(42)23(19-25(31)39)36-26(40)17-20-8-9-21(37)18-24(20)38/h8-9,18,22-23,32-33,37-38H,1-7,10-17,19,29-30H2,(H2,31,39)(H,34,41)(H,35,42)(H,36,40)
2,4-(OH)₂-PhAcAsn433ßAla4	NPTX 608|NPTX 608B	608.40098	C29H52N8O6	S-1	C-1	O=C(CC1=CC=C(O)C=C1O)NC(CC(N)=O)C(NCCCCNCCCNCCCNC(CCNCCCCN)=O)=O	InChI=1S/C29H52N8O6/c30-10-1-2-11-34-18-9-27(41)35-17-6-15-33-14-5-13-32-12-3-4-16-36-29(43)24(21-26(31)40)37-28(42)19-22-7-8-23(38)20-25(22)39/h7-8,20,24,32-34,38-39H,1-6,9-19,21,30H2,(H2,31,40)(H,35,41)(H,36,43)(H,37,42)
2,4-(OH)₂-PhAcAsn433ßAla4ßAla4	NPTX 750|NPTX 750B	750.51159	C36H66N10O7	S-3	C-1	O=C(CC1=CC=C(O)C=C1O)NC(CC(N)=O)C(NCCCCNCCCNCCCNC(CCNCCCCNC(CCNCCCCN)=O)=O)=O	InChI=1S/C36H66N10O7/c37-13-1-2-14-41-23-11-33(50)43-20-5-3-16-42-24-12-34(51)44-22-8-19-40-18-7-17-39-15-4-6-21-45-36(53)30(27-32(38)49)46-35(52)25-28-9-10-29(47)26-31(28)48/h9-10,26,30,39-42,47-48H,1-8,11-25,27,37H2,(H2,38,49)(H,43,50)(H,44,51)(H,45,53)(H,46,52)
2,4-(OH)₂-PhAcAsn533	LF 480C	480.30602	C23H40N6O5	S-3	C-3	O=C(NC(CC(N)=O)C(NCCCCCNCCCNCCCN)=O)CC1=CC=C(O)C=C1O	InChI=1S/C23H40N6O5/c24-8-4-10-27-12-5-11-26-9-2-1-3-13-28-23(34)19(16-21(25)32)29-22(33)14-17-6-7-18(30)15-20(17)31/h6-7,15,19,26-27,30-31H,1-5,8-14,16,24H2,(H2,25,32)(H,28,34)(H,29,33)
2,4-(OH)₂-PhAcAsn533Arg	AR 636|Arg 636|Argiopine|Argiotoxine 636|ArgTX 636|ATX|AVTA 636	636.40713	C29H52N10O6	S-1	C-2	O=C(NC(CC(N)=O)C(NCCCCCNCCCNCCCNC(C(N)CCCNC(N)=N)=O)=O)CC1=CC=C(O)C=C1O	InChI=1S/C29H52N10O6/c30-22(7-4-15-38-29(32)33)27(44)36-16-6-13-35-12-5-11-34-10-2-1-3-14-37-28(45)23(19-25(31)42)39-26(43)17-20-8-9-21(40)18-24(20)41/h8-9,18,22-23,34-35,40-41H,1-7,10-17,19,30H2,(H2,31,42)(H,36,44)(H,37,45)(H,39,43)(H4,32,33,38)
2,4-(OH)₂-PhAcOrnAsn5ßAla4ßAla4ßAla4	NPTX 906G	906.60147	C43H78N12O9	S-4	C-3	O=C(NC(CCCN)C(NC(CC(N)=O)C(NCCCCCNC(CCNCCCCNC(CCNCCCCNC(CCNCCCCN)=O)=O)=O)=O)=O)CC1=CC=C(O)C=C1O	InChI=1S/C43H78N12O9/c44-17-2-5-19-47-26-14-39(60)51-23-8-7-21-49-28-16-40(61)52-24-9-6-20-48-27-15-38(59)50-22-3-1-4-25-53-42(63)35(31-37(46)58)55-43(64)34(11-10-18-45)54-41(62)29-32-12-13-33(56)30-36(32)57/h12-13,30,34-35,47-49,56-57H,1-11,14-29,31,44-45H2,(H2,46,58)(H,50,59)(H,51,60)(H,52,61)(H,53,63)(H,54,62)(H,55,64)
2,5-(OH)₂-Bz3	-	210.10044	C10H14H2N3	S-3	C-1	O=C(NCCCN)C1=C(O)C=CC(O)=C1	InChI=1S/C10H14N2O3/c11-4-1-5-12-10(15)8-6-7(13)2-3-9(8)14/h2-3,6,13-14H,1,4-5,11H2,(H,12,15)
2,5-(OH)₂-Bz3(OH)3(OH)343	-	484.33732	C23H44N6O5	S-3	C-1	O=C(C1=C(O)C=CC(O)=C1)NCCCN(O)CCCN(O)CCCNCCCCNCCCN	InChI=1S/C23H44N6O5/c24-9-3-12-25-10-1-2-11-26-13-4-15-28(33)17-6-18-29(34)16-5-14-27-23(32)21-19-20(30)7-8-22(21)31/h7-8,19,25-26,30-31,33-34H,1-6,9-18,24H2,(H,27,32)
2,5-(OH)₂-Bz3(OH)334	-	411.28455	C20H37N5O4	S-3	C-1	O=C(NCCCN(O)CCCNCCCNCCCCN)C1=C(O)C=CC(O)=C1	InChI=1S/C20H37N5O4/c21-8-1-2-9-22-10-3-11-23-12-4-14-25(29)15-5-13-24-20(28)18-16-17(26)6-7-19(18)27/h6-7,16,22-23,26-27,29H,1-5,8-15,21H2,(H,24,28)
2,5-(OH)₂-Bz3(OH)334Gu	APA 5	453.30635	C21H39N7O4	S-2	C-1	O=C(C1=C(O)C=CC(O)=C1)NCCCN(O)CCCNCCCNCCCCNC(N)=N	InChI=1S/C21H39N7O4/c22-21(23)27-12-2-1-8-24-9-3-10-25-11-4-14-28(32)15-5-13-26-20(31)18-16-17(29)6-7-19(18)30/h6-7,16,24-25,29-30,32H,1-5,8-15H2,(H,26,31)(H4,22,23,27)
2,5-(OH)₂-Bz3(OH)335(NMe₃)⁺	-	468.35443	C24H46N5O4	S-3	C-1	O=C(NCCCN(O)CCCNCCCNCCCCC[N+](C)(C)C)C1=C(O)C=CC(O)=C1	InChI=1S/C24H45N5O4/c1-29(2,3)19-6-4-5-12-25-13-7-14-26-15-8-17-28(33)18-9-16-27-24(32)22-20-21(30)10-11-23(22)31/h10-11,20,25-26,33H,4-9,12-19H2,1-3H3,(H2-,27,30,31,32)/p+1
2,5-(OH)₂-Bz3(OH)343	-	411.28455	C20H37N5O4	S-3	C-1	O=C(NCCCN(O)CCCNCCCCNCCCN)C1=C(O)C=CC(O)=C1	InChI=1S/C20H37N5O4/c21-8-3-11-22-9-1-2-10-23-12-4-14-25(29)15-5-13-24-20(28)18-16-17(26)6-7-19(18)27/h6-7,16,22-23,26-27,29H,1-5,8-15,21H2,(H,24,28)
2,5-(OH)₂-Bz3(OH)3343	AG 468|Agel 468|HO 468	468.34240	C23H44N6O4	S-1	C-1	O=C(NCCCN(O)CCCNCCCNCCCCNCCCN)C1=C(O)C=CC(O)=C1	InChI=1S/C23H44N6O4/c24-9-3-12-25-10-1-2-11-26-13-4-14-27-15-5-17-29(33)18-6-16-28-23(32)21-19-20(30)7-8-22(21)31/h7-8,19,25-27,30-31,33H,1-6,9-18,24H2,(H,28,32)
2,5-(OH)₂-Bz3(OH)33433	-	525.40025	C26H51N7O4	S-3	C-1	O=C(NCCCN(O)CCCNCCCNCCCCNCCCNCCCN)C1=C(O)C=CC(O)=C1	InChI=1S/C26H51N7O4/c27-10-3-13-30-16-4-14-28-11-1-2-12-29-15-5-17-31-18-6-20-33(37)21-7-19-32-26(36)24-22-23(34)8-9-25(24)35/h8-9,22,28-31,34-35,37H,1-7,10-21,27H2,(H,32,36)
2,5-(OH)₂-Bz4	-	224.11609	C11H16N2O3	S-3	C-1	NCCCCNC(C1=C(O)C=CC(O)=C1)=O	InChI=1S/C11H16N2O3/c12-5-1-2-6-13-11(16)9-7-8(14)3-4-10(9)15/h3-4,7,14-15H,1-2,5-6,12H2,(H,13,16)
2,5-(OH)₂-Bz4(OH)3(OH)33	-	427.27947	C20H237N5O5	S-3	C-1	O=C(C1=C(O)C=CC(O)=C1)NCCCCN(O)CCCN(O)CCCNCCCN	InChI=1S/C20H37N5O5/c21-8-3-9-22-10-4-13-25(30)15-5-14-24(29)12-2-1-11-23-20(28)18-16-17(26)6-7-19(18)27/h6-7,16,22,26-27,29-30H,1-5,8-15,21H2,(H,23,28)
2,5-(OH)₂-Bz4Gu	-	266.13789	C12H18N4O3	S-3	C-1	NC(NCCCCNC(C1=C(O)C=CC(O)=C1)=O)=N	InChI=1S/C12H18N4O3/c13-12(14)16-6-2-1-5-15-11(19)9-7-8(17)3-4-10(9)18/h3-4,7,17-18H,1-2,5-6H2,(H,15,19)(H4,13,14,16)
2,5-(OH)₂-Bz5	DR 238	238.13174	C15H21N2O3	S-3	C-1	O=C(NCCCCCN)C1=C(O)C=CC(O)=C1	InChI=1S/C12H18N2O3/c13-6-2-1-3-7-14-12(17)10-8-9(15)4-5-11(10)16/h4-5,8,15-16H,1-3,6-7,13H2,(H,14,17)
2,5-(OH)₂-Bz5(OH)33	-	368.24236	C18H32N4O4	S-3	C-1	ON(CCCNCCCN)CCCCCNC(C1=C(O)C=CC(O)=C1)=O	InChI=1S/C18H32N4O4/c19-8-4-9-20-10-5-13-22(26)12-3-1-2-11-21-18(25)16-14-15(23)6-7-17(16)24/h6-7,14,20,23-24,26H,1-5,8-13,19H2,(H,21,25)
2,5-(OH)₂-Bz33(2,5-(OH)₂-Bz)	-	403.17434	C20H25N3O6	S-3	C-1	O=C(C1=C(O)C=CC(O)=C1)NCCCNCCCNC(C2=CC(O)=CC=C2O)=O	InChI=1S/C20H25N3O6/c24-13-3-5-17(26)15(11-13)19(28)22-9-1-7-21-8-2-10-23-20(29)16-12-14(25)4-6-18(16)27/h3-6,11-12,21,24-27H,1-2,7-10H2,(H,22,28)(H,23,29)
2,5-(OH)₂-Bz34	-	281.17394	C14H23N3O3	S-3	C-1	O=C(C1=C(O)C=CC(O)=C1)NCCCNCCCCN	InChI=1S/C14H23N3O3/c15-6-1-2-7-16-8-3-9-17-14(20)12-10-11(18)4-5-13(12)19/h4-5,10,16,18-19H,1-3,6-9,15H2,(H,17,20)
2,5-(OH)₂-Bz34(2,5-(OH)₂-Bz)	mygalin	417.18999	C21H27N3O6	S-2	C-1	O=C(C1=C(O)C=CC(O)=C1)NCCCNCCCCNC(C2=C(O)C=CC(O)=C2)=O	InChI=1S/C21H27N3O6/c25-14-4-6-18(27)16(12-14)20(29)23-10-2-1-8-22-9-3-11-24-21(30)17-13-15(26)5-7-19(17)28/h4-7,12-13,22,25-28H,1-3,8-11H2,(H,23,29)(H,24,30)
2,5-(OH)₂-Bz43	-	281.17394	C14H23N3O3	S-3	C-1	O=C(C1=C(O)C=CC(O)=C1)NCCCCNCCCN	InChI=1S/C14H23N3O3/c15-6-3-8-16-7-1-2-9-17-14(20)12-10-11(18)4-5-13(12)19/h4-5,10,16,18-19H,1-3,6-9,15H2,(H,17,20)
2,5-(OH)₂-Bz334	-	338.23179	C17H30N4O3	S-3	C-1	O=C(NCCCNCCCNCCCCN)C1=C(O)C=CC(O)=C1	InChI=1S/C17H30N4O3/c18-7-1-2-8-19-9-3-10-20-11-4-12-21-17(24)15-13-14(22)5-6-16(15)23/h5-6,13,19-20,22-23H,1-4,7-12,18H2,(H,21,24)
2,5-(OH)₂-Bz335(NMe₃)⁺	-	395.30167	C21H39N4O3	S-3	C-1	C[N+](C)(C)CCCCCNCCCNCCCNC(C1=C(O)C=CC(O)=C1)=O	InChI=1S/C21H38N4O3/c1-25(2,3)16-6-4-5-11-22-12-7-13-23-14-8-15-24-21(28)19-17-18(26)9-10-20(19)27/h9-10,17,22-23H,4-8,11-16H2,1-3H3,(H2-,24,26,27,28)/p+1
2,5-(OH)₂-Bz343	-	338.23179	C17H30N4O3	S-3	C-1	NCCCNCCCCNCCCNC(C1=C(O)C=CC(O)=C1)=O	InChI=1S/C17H30N4O3/c18-7-3-10-19-8-1-2-9-20-11-4-12-21-17(24)15-13-14(22)5-6-16(15)23/h5-6,13,19-20,22-23H,1-4,7-12,18H2,(H,21,24)
2,5-(OH)₂-Bz343(4-OH-Bz)	DR 458	458.25292	C24H34N4O5	S-3	C-3	O=C(NCCCNCCCCNCCCNC(C1=CC=C(O)C=C1)=O)C2=C(O)C=CC(O)=C2	InChI=1S/C24H34N4O5/c29-19-7-5-18(6-8-19)23(32)27-15-3-13-25-11-1-2-12-26-14-4-16-28-24(33)21-17-20(30)9-10-22(21)31/h5-10,17,25-26,29-31H,1-4,11-16H2,(H,27,32)(H,28,33)
2,5-(OH)₂-Bz353(4-OH-Bz)	DR 472	472.26857	C25H36N4O	S-3	C-3	O=C(NCCCNCCCCCNCCCNC(C1=CC=C(O)C=C1)=O)C2=C(O)C=CC(O)=C2	InChI=1S/C25H36N4O5/c30-20-8-6-19(7-9-20)24(33)28-16-4-14-26-12-2-1-3-13-27-15-5-17-29-25(34)22-18-21(31)10-11-23(22)32/h6-11,18,26-27,30-32H,1-5,12-17H2,(H,28,33)(H,29,34)
2,5-(OH)₂-Bz433	-	338.23179	C17H30N4O3	S-3	C-1	O=C(NCCCCNCCCNCCCN)C1=C(O)C=CC(O)=C1	InChI=1S/C17H30N4O3/c18-7-3-9-20-11-4-10-19-8-1-2-12-21-17(24)15-13-14(22)5-6-16(15)23/h5-6,13,19-20,22-23H,1-4,7-12,18H2,(H,21,24)
2,5-(OH)₂-Bz3334	AG 395b	395.28964	C20H37N5O3	S-1	C-1	O=C(NCCCNCCCNCCCNCCCCN)C1=C(O)C=CC(O)=C1	InChI=1S/C20H37N5O3/c21-8-1-2-9-22-10-3-11-23-12-4-13-24-14-5-15-25-20(28)18-16-17(26)6-7-19(18)27/h6-7,16,22-24,26-27H,1-5,8-15,21H2,(H,25,28)
2,5-(OH)₂-Bz3334Gu	APA 6	437.31144	C21H39N7O3	S-2	C-3	O=C(C1=C(O)C=CC(O)=C1)NCCCNCCCNCCCNCCCCNC(N)=N	InChI=1S/C21H39N7O3/c22-21(23)28-14-2-1-8-24-9-3-10-25-11-4-12-26-13-5-15-27-20(31)18-16-17(29)6-7-19(18)30/h6-7,16,24-26,29-30H,1-5,8-15H2,(H,27,31)(H4,22,23,28)
2,5-(OH)₂-Bz3335(NMe₃)⁺	-	452.35952	C24H46N5O3	S-3	C-1	O=C(NCCCNCCCNCCCNCCCCC[N+](C)(C)C)C1=C(O)C=CC(O)=C1	InChI=1S/C24H45N5O3/c1-29(2,3)19-6-4-5-12-25-13-7-14-26-15-8-16-27-17-9-18-28-24(32)22-20-21(30)10-11-23(22)31/h10-11,20,25-27H,4-9,12-19H2,1-3H3,(H2-,28,30,31,32)/p+1
2,5-(OH)₂-Bz3343	-	395.28964	C20H37N5O3	S-1	C-1	O=C(NCCCNCCCNCCCCNCCCN)C1=C(O)C=CC(O)=C1	InChI=1S/C20H37N5O3/c21-8-3-11-22-9-1-2-10-23-12-4-13-24-14-5-15-25-20(28)18-16-17(26)6-7-19(18)27/h6-7,16,22-24,26-27H,1-5,8-15,21H2,(H,25,28)
2,5-(OH)₂-Bz3433	-	395.28964	C20H37N5O3	S-1	C-1	O=C(NCCCNCCCCNCCCNCCCN)C1=C(O)C=CC(O)=C1	InChI=1S/C20H37N5O3/c21-8-3-11-24-13-4-12-22-9-1-2-10-23-14-5-15-25-20(28)18-16-17(26)6-7-19(18)27/h6-7,16,22-24,26-27H,1-5,8-15,21H2,(H,25,28)
2,5-(OH)₂-Bz4333	AG 395c|HO 395	395.28964	C20H37N5O3	S-1	C-1	O=C(NCCCCNCCCNCCCNCCCN)C1=C(O)C=CC(O)=C1	InChI=1S/C20H37N5O3/c21-8-3-10-23-12-5-14-24-13-4-11-22-9-1-2-15-25-20(28)18-16-17(26)6-7-19(18)27/h6-7,16,22-24,26-27H,1-5,8-15,21H2,(H,25,28)
2,5-(OH)₂-Bz4333Ac	-	437.30020	C22H39N5O4	S-3	C-1	O=C(C1=C(O)C=CC(O)=C1)NCCCCNCCCNCCCNCCCNC(C)=O	InChI=1S/C22H39N5O4/c1-18(28)26-16-6-14-25-13-5-12-24-11-4-10-23-9-2-3-15-27-22(31)20-17-19(29)7-8-21(20)30/h7-8,17,23-25,29-30H,2-6,9-16H2,1H3,(H,26,28)(H,27,31)
2,5-(OH)₂-Bz5333	-	409.30529	C21H39N5O3	S-3	C-1	O=C(C1=C(O)C=CC(O)=C1)NCCCCCNCCCNCCCNCCCN	InChI=1S/C21H39N5O3/c22-9-4-11-24-13-6-15-25-14-5-12-23-10-2-1-3-16-26-21(29)19-17-18(27)7-8-20(19)28/h7-8,17,23-25,27-28H,1-6,9-16,22H2,(H,26,29)
2,5-(OH)₂-Bz33343	AG 452a|HO 452	452.34749	C23H44N6O3	S-1	C-3	O=C(C1=C(O)C=CC(O)=C1)NCCCNCCCNCCCNCCCCNCCCN	InChI=1S/C23H44N6O3/c24-9-3-12-25-10-1-2-11-26-13-4-14-27-15-5-16-28-17-6-18-29-23(32)21-19-20(30)7-8-22(21)31/h7-8,19,25-28,30-31H,1-6,9-18,24H2,(H,29,32)
2,5-(OH)₂-Bz43333	-	452.34749	C23H44N6O3	S-3	C-1	O=C(C1=C(O)C=CC(O)=C1)NCCCCNCCCNCCCNCCCNCCCN	InChI=1S/C23H44N6O3/c24-9-3-11-26-13-5-15-28-17-6-16-27-14-4-12-25-10-1-2-18-29-23(32)21-19-20(30)7-8-22(21)31/h7-8,19,25-28,30-31H,1-6,9-18,24H2,(H,29,32)
4-OH-Bz3	-	194.10553	C10H14N2O2	S-1	C-1	O=C(NCCCN)C1=CC=C(O)C=C1	InChI=1S/C10H14N2O2/c11-6-1-7-12-10(14)8-2-4-9(13)5-3-8/h2-5,13H,1,6-7,11H2,(H,12,14)
4-OH-Bz3(OH)3	-	267.15829	C13H21N3O3	S-3	C-1	NCCCN(O)CCCNC(C1=CC=C(O)C=C1)=O	InChI=1S/C13H21N3O3/c14-7-1-9-16(19)10-2-8-15-13(18)11-3-5-12(17)6-4-11/h3-6,17,19H,1-2,7-10,14H2,(H,15,18)
4-OH-Bz3(OH)3(OH)343	-	468.34240	C23H44N6O4	S-1	C-1	O=C(C1=CC=C(O)C=C1)NCCCN(O)CCCN(O)CCCNCCCCNCCCN	InChI=1S/C23H44N6O4/c24-11-3-14-25-12-1-2-13-26-15-4-17-28(32)19-6-20-29(33)18-5-16-27-23(31)21-7-9-22(30)10-8-21/h7-10,25-26,30,32-33H,1-6,11-20,24H2,(H,27,31)
4-OH-Bz3(OH)34Gu	-	380.25359	C18H32N6O3	S-3	C-1	O=C(NCCCN(O)CCCNCCCCNC(N)=N)C1=CC=C(O)C=C1	InChI=1S/C18H32N6O3/c19-18(20)23-11-2-1-9-21-10-3-13-24(27)14-4-12-22-17(26)15-5-7-16(25)8-6-15/h5-8,21,25,27H,1-4,9-14H2,(H,22,26)(H4,19,20,23)
4-OH-Bz3(OH)334	-	395.28964	C20H37N5O3	S-1	C-1	O=C(NCCCN(O)CCCNCCCNCCCCN)C1=CC=C(O)C=C1	InChI=1S/C20H37N5O3/c21-10-1-2-11-22-12-3-13-23-14-4-16-25(28)17-5-15-24-20(27)18-6-8-19(26)9-7-18/h6-9,22-23,26,28H,1-5,10-17,21H2,(H,24,27)
4-OH-Bz3(OH)334Gu	-	437.31144	C21H39N7O3	S-3	C-1	O=C(C1=CC=C(O)C=C1)NCCCN(O)CCCNCCCNCCCCNC(N)=N	InChI=1S/C21H39N7O3/c22-21(23)27-14-2-1-10-24-11-3-12-25-13-4-16-28(31)17-5-15-26-20(30)18-6-8-19(29)9-7-18/h6-9,24-25,29,31H,1-5,10-17H2,(H,26,30)(H4,22,23,27)
4-OH-Bz3(OH)335(NMe₂)	-	437.33659	C23H43N5O3	S-3	C-1	O=C(C1=CC=C(O)C=C1)NCCCN(O)CCCNCCCNCCCCCN(C)C	InChI=1S/C23H43N5O3/c1-27(2)18-5-3-4-13-24-14-6-15-25-16-7-19-28(31)20-8-17-26-23(30)21-9-11-22(29)12-10-21/h9-12,24-25,29,31H,3-8,13-20H2,1-2H3,(H,26,30)
4-OH-Bz3(OH)335(NMe₃)⁺	-	452.35952	C24H46N5O3	S-3	C-1	O=C(NCCCN(O)CCCNCCCNCCCCC[N+](C)(C)C)C1=CC=C(O)C=C1	InChI=1S/C24H45N5O3/c1-29(2,3)21-6-4-5-14-25-15-7-16-26-17-8-19-28(32)20-9-18-27-24(31)22-10-12-23(30)13-11-22/h10-13,25-26,32H,4-9,14-21H2,1-3H3,(H-,27,30,31)/p+1
4-OH-Bz3(OH)343	AG 395	395.28964	C20H37N5O3	S-3	C-1	O=C(NCCCN(O)CCCNCCCCNCCCN)C1=CC=C(O)C=C1	InChI=1S/C20H37N5O3/c21-10-3-13-22-11-1-2-12-23-14-4-16-25(28)17-5-15-24-20(27)18-6-8-19(26)9-7-18/h6-9,22-23,26,28H,1-5,10-17,21H2,(H,24,27)
4-OH-Bz3(OH)3334Gu	-	494.36929	C24H46N8O3	S-3	C-1	O=C(C1=CC=C(O)C=C1)NCCCN(O)CCCNCCCNCCCNCCCCNC(N)=N	InChI=1S/C24H46N8O3/c25-24(26)31-17-2-1-11-27-12-3-13-28-14-4-15-29-16-5-19-32(35)20-6-18-30-23(34)21-7-9-22(33)10-8-21/h7-10,27-29,33,35H,1-6,11-20H2,(H,30,34)(H4,25,26,31)
4-OH-Bz3(OH)3343	AG 452|Agel 452	452.34749	C23H44N6O3	S-1	C-1	O=C(NCCCN(O)CCCNCCCNCCCCNCCCN)C1=CC=C(O)C=C1	InChI=1S/C23H44N6O3/c24-11-3-14-25-12-1-2-13-26-15-4-16-27-17-5-19-29(32)20-6-18-28-23(31)21-7-9-22(30)10-8-21/h7-10,25-27,30,32H,1-6,11-20,24H2,(H,28,31)
4-OH-Bz3(OH)3343Ac	-	494.35805	C25H46N6O4	S-3	C-1	O=C(C1=CC=C(O)C=C1)NCCCN(O)CCCNCCCNCCCCNCCCNC(C)=O	InChI=1S/C25H46N6O4/c1-22(32)29-18-5-16-27-13-3-2-12-26-14-4-15-28-17-6-20-31(35)21-7-19-30-25(34)23-8-10-24(33)11-9-23/h8-11,26-28,33,35H,2-7,12-21H2,1H3,(H,29,32)(H,30,34)
4-OH-Bz3(OH)33433	-	509.40534	C26H51N7O3	S-3	C-1	O=C(C1=CC=C(O)C=C1)NCCCN(O)CCCNCCCNCCCCNCCCNCCCN	InChI=1S/C26H51N7O3/c27-12-3-15-30-18-4-16-28-13-1-2-14-29-17-5-19-31-20-6-22-33(36)23-7-21-32-26(35)24-8-10-25(34)11-9-24/h8-11,28-31,34,36H,1-7,12-23,27H2,(H,32,35)
4-OH-Bz4(OH)3(OH)33	-	411.28455	C20H37N5O4	S-3	C-1	O=C(C1=CC=C(O)C=C1)NCCCCN(O)CCCN(O)CCCNCCCN	InChI=1S/C20H37N5O4/c21-10-3-11-22-12-4-15-25(29)17-5-16-24(28)14-2-1-13-23-20(27)18-6-8-19(26)9-7-18/h6-9,22,26,28-29H,1-5,10-17,21H2,(H,23,27)
4-OH-Bz4(OH)33	-	338.23179	C17H30N4O3	S-3	C-1	O=C(NCCCCN(O)CCCNCCCN)C1=CC=C(O)C=C1	InChI=1S/C17H30N4O3/c18-9-3-10-19-11-4-14-21(24)13-2-1-12-20-17(23)15-5-7-16(22)8-6-15/h5-8,19,22,24H,1-4,9-14,18H2,(H,20,23)
4-OH-Bz4(OH)333	-	395.28964	C20H37N5O3	S-3	C-1	O=C(NCCCCN(O)CCCNCCCNCCCN)C1=CC=C(O)C=C1	InChI=1S/C20H37N5O3/c21-10-3-11-22-12-4-13-23-14-5-17-25(28)16-2-1-15-24-20(27)18-6-8-19(26)9-7-18/h6-9,22-23,26,28H,1-5,10-17,21H2,(H,24,27)
4-OH-Bz4(OH)333Ac	-	437.30020	C22H39N5O4	S-3	C-1	O=C(C1=C(O)C=CC(O)=C1)NCCCCN(O)CCCNCCCNCCCNC(C)=O	InChI=1S/C22H39N5O5/c1-18(28)25-14-5-11-23-9-4-10-24-12-6-16-27(32)15-3-2-13-26-22(31)20-17-19(29)7-8-21(20)30/h7-8,17,23-24,29-30,32H,2-6,9-16H2,1H3,(H,25,28)(H,26,31)
4-OH-Bz5	DR 222	222.13683	C12H18N2O2	S-1	C-3	O=C(NCCCCCN)C1=CC=C(O)C=C1	InChI=1S/C12H18N2O2/c13-8-2-1-3-9-14-12(16)10-4-6-11(15)7-5-10/h4-7,15H,1-3,8-9,13H2,(H,14,16)
4-OH-Bz5(OH)33	-	352.24744	C18H32N4O3	S-3	C-1	NCCCNCCCN(O)CCCCCNC(C1=CC=C(O)C=C1)=O	InChI=1S/C18H32N4O3/c19-10-4-11-20-12-5-15-22(25)14-3-1-2-13-21-18(24)16-6-8-17(23)9-7-16/h6-9,20,23,25H,1-5,10-15,19H2,(H,21,24)
4-OH-Bz34(4-OH-Bz)	DR 385	385.20016	C21H27N3O4	S-3	C-3	O=C(NCCCNCCCCNC(C1=CC=C(O)C=C1)=O)C2=CC=C(O)C=C2	InChI=1S/C21H27N3O4/c25-18-8-4-16(5-9-18)20(27)23-14-2-1-12-22-13-3-15-24-21(28)17-6-10-19(26)11-7-17/h4-11,22,25-26H,1-3,12-15H2,(H,23,27)(H,24,28)
4-OH-Bz35(4-OH-Bz)	DR 399	399.21581	C22H29N3O4	S-3	C-3	O=C(NCCCNCCCCCNC(C1=CC=C(O)C=C1)=O)C2=CC=C(O)C=C2	InChI=1S/C22H29N3O4/c26-19-9-5-17(6-10-19)21(28)24-15-3-1-2-13-23-14-4-16-25-22(29)18-7-11-20(27)12-8-18/h5-12,23,26-27H,1-4,13-16H2,(H,24,28)(H,25,29)
4-OH-Bz334	-	322.23688	C17H30N4O2	S-3	C-1	NCCCCNCCCNCCCNC(C1=CC=C(O)C=C1)=O	InChI=1S/C17H30N4O2/c18-9-1-2-10-19-11-3-12-20-13-4-14-21-17(23)15-5-7-16(22)8-6-15/h5-8,19-20,22H,1-4,9-14,18H2,(H,21,23)
4-OH-Bz334Gu	-	364.25867	C18H32N6O2	S-3	C-1	O=C(NCCCNCCCNCCCCNC(N)=N)C1=CC=C(O)C=C1	InChI=1S/C18H32N6O2/c19-18(20)24-13-2-1-9-21-10-3-11-22-12-4-14-23-17(26)15-5-7-16(25)8-6-15/h5-8,21-22,25H,1-4,9-14H2,(H,23,26)(H4,19,20,24)
4-OH-Bz335(NMe₃)⁺	-	379.30675	C21H39N4O2	S-3	C-1	O=C(C1=CC=C(O)C=C1)NCCCNCCCNCCCCC[N+](C)(C)C	InChI=1S/C21H38N4O2/c1-25(2,3)18-6-4-5-13-22-14-7-15-23-16-8-17-24-21(27)19-9-11-20(26)12-10-19/h9-12,22-23H,4-8,13-18H2,1-3H3,(H-,24,26,27)/p+1
4-OH-Bz343	-	322.23688	C17H30N4O2	S-3	C-1	NCCCNCCCCNCCCNC(C1=CC=C(O)C=C1)=O	InChI=1S/C17H30N4O2/c18-9-3-12-19-10-1-2-11-20-13-4-14-21-17(23)15-5-7-16(22)8-6-15/h5-8,19-20,22H,1-4,9-14,18H2,(H,21,23)
4-OH-Bz343(4-OH-Bz)	DR 442	442.25801	C21H27N3O4	S-3	C-3	O=C(NCCCNCCCCNCCCNC(C1=CC=C(O)C=C1)=O)C2=CC=C(O)C=C2	InChI=1S/C24H34N4O4/c29-21-9-5-19(6-10-21)23(31)27-17-3-15-25-13-1-2-14-26-16-4-18-28-24(32)20-7-11-22(30)12-8-20/h5-12,25-26,29-30H,1-4,13-18H2,(H,27,31)(H,28,32)
4-OH-Bz353(4-OH-Bz)	DR 456	456.27366	C25H36N4O4	S-3	C-3	O=C(NCCCNCCCCCNCCCNC(C1=CC=C(O)C=C1)=O)C2=CC=C(O)C=C2	InChI=1S/C25H36N4O4/c30-22-10-6-20(7-11-22)24(32)28-18-4-16-26-14-2-1-3-15-27-17-5-19-29-25(33)21-8-12-23(31)13-9-21/h6-13,26-27,30-31H,1-5,14-19H2,(H,28,32)(H,29,33)
4-OH-Bz433	-	322.23688	C17H30N4O2	S-3	C-1	NCCCNCCCNCCCCNC(C1=CC=C(O)C=C1)=O	InChI=1S/C17H30N4O2/c18-9-3-11-20-13-4-12-19-10-1-2-14-21-17(23)15-5-7-16(22)8-6-15/h5-8,19-20,22H,1-4,9-14,18H2,(H,21,23)
4-OH-Bz533	-	336.25253	C18H32N4O2	S-3	C-1	O=C(NCCCCCNCCCNCCCN)C1=CC=C(O)C=C1	InChI=1S/C18H32N4O2/c19-10-4-12-21-14-5-13-20-11-2-1-3-15-22-18(24)16-6-8-17(23)9-7-16/h6-9,20-21,23H,1-5,10-15,19H2,(H,22,24)
4-OH-Bz3333	-	365.27908	C19H35N5O2	S-3	C-1	O=C(NCCCNCCCNCCCNCCCN)C1=CC=C(O)C=C1	InChI=1S/C19H35N5O2/c20-9-1-10-21-11-2-12-22-13-3-14-23-15-4-16-24-19(26)17-5-7-18(25)8-6-17/h5-8,21-23,25H,1-4,9-16,20H2,(H,24,26)
4-OH-Bz3334	-	379.29473	C20H37N5O2	S-1	C-1	O=C(NCCCNCCCNCCCNCCCCN)C1=CC=C(O)C=C1	InChI=1S/C20H37N5O2/c21-10-1-2-11-22-12-3-13-23-14-4-15-24-16-5-17-25-20(27)18-6-8-19(26)9-7-18/h6-9,22-24,26H,1-5,10-17,21H2,(H,25,27)
4-OH-Bz3334Gu	PB 421	421.31652	C21H39N7O2	S-3	C-1	O=C(C1=CC=C(O)C=C1)NCCCNCCCNCCCNCCCCNC(N)=N	InChI=1S/C21H39N7O2/c22-21(23)28-16-2-1-10-24-11-3-12-25-13-4-14-26-15-5-17-27-20(30)18-6-8-19(29)9-7-18/h6-9,24-26,29H,1-5,10-17H2,(H,27,30)(H4,22,23,28)
4-OH-Bz3335(NMe₃)⁺	-	436.36460	C24H46N5O2	S-3	C-1	O=C(NCCCNCCCNCCCNCCCCC[N+](C)(C)C)C1=CC=C(O)C=C1	InChI=1S/C24H45N5O2/c1-29(2,3)21-6-4-5-14-25-15-7-16-26-17-8-18-27-19-9-20-28-24(31)22-10-12-23(30)13-11-22/h10-13,25-27H,4-9,14-21H2,1-3H3,(H-,28,30,31)/p+1
4-OH-Bz3343	-	379.29473	C20H37N5O2	S-1	C-1	O=C(NCCCNCCCNCCCCNCCCN)C1=CC=C(O)C=C1	InChI=1S/C20H37N5O2/c21-10-3-13-22-11-1-2-12-23-14-4-15-24-16-5-17-25-20(27)18-6-8-19(26)9-7-18/h6-9,22-24,26H,1-5,10-17,21H2,(H,25,27)
4-OH-Bz3433	-	379.29473	C20H37N5O2	S-1	C-1	O=C(NCCCNCCCCNCCCNCCCN)C1=CC=C(O)C=C1	InChI=1S/C20H37N5O2/c21-10-3-13-24-15-4-14-22-11-1-2-12-23-16-5-17-25-20(27)18-6-8-19(26)9-7-18/h6-9,22-24,26H,1-5,10-17,21H2,(H,25,27)
4-OH-Bz4333	AG 379a	379.29473	C20H37N5O2	S-1	C-1	O=C(NCCCCNCCCNCCCNCCCN)C1=CC=C(O)C=C1	InChI=1S/C20H37N5O2/c21-10-3-12-23-14-5-16-24-15-4-13-22-11-1-2-17-25-20(27)18-6-8-19(26)9-7-18/h6-9,22-24,26H,1-5,10-17,21H2,(H,25,27)
4-OH-Bz4333Ac	-	421.30529	C22H39N5O3	S-3	C-1	O=C(NCCCCNCCCNCCCNCCCNC(C)=O)C1=CC=C(O)C=C1	InChI=1S/C22H39N5O3/c1-19(28)26-18-6-16-25-15-5-14-24-13-4-12-23-11-2-3-17-27-22(30)20-7-9-21(29)10-8-20/h7-10,23-25,29H,2-6,11-18H2,1H3,(H,26,28)(H,27,30)
4-OH-Bz5333	-	393.31038	C21H39N5O2	S-3	C-1	NCCCNCCCNCCCNCCCCCNC(C1=CC=C(O)C=C1)=O	InChI=1S/C21H39N5O2/c22-11-4-13-24-15-6-17-25-16-5-14-23-12-2-1-3-18-26-21(28)19-7-9-20(27)10-8-19/h7-10,23-25,27H,1-6,11-18,22H2,(H,26,28)
4-OH-Bz33343	-	436.35257	C23H44N6O2	S-3	C-1	O=C(C1=CC=C(O)C=C1)NCCCNCCCNCCCNCCCCNCCCN	InChI=1S/C23H44N6O2/c24-11-3-14-25-12-1-2-13-26-15-4-16-27-17-5-18-28-19-6-20-29-23(31)21-7-9-22(30)10-8-21/h7-10,25-28,30H,1-6,11-20,24H2,(H,29,31)
4-OH-Bz43333	-	436.35257	C23H44N6O2	S-3	C-1	O=C(NCCCCNCCCNCCCNCCCNCCCN)C1=CC=C(O)C=C1	InChI=1S/C23H44N6O2/c24-11-3-13-26-15-5-17-28-19-6-18-27-16-4-14-25-12-1-2-20-29-23(31)21-7-9-22(30)10-8-21/h7-10,25-28,30H,1-6,11-20,24H2,(H,29,31)
4-OH-IndAc3	-	247.13208	C13H17N3O2	S-3	C-1	O=C(NCCCN)CC1=CNC2=C1C(O)=CC=C2	InChI=1S/C13H17N3O2/c14-5-2-6-15-12(18)7-9-8-16-10-3-1-4-11(17)13(9)10/h1,3-4,8,16-17H,2,5-7,14H2,(H,15,18)
4-OH-IndAc3(Me₂)4(Me)3(NMe)⁺	-	432.33330	C24H42N5O2	S-3	C-1	O=C(CC1=CNC2=C1C(O)=CC=C2)NCCC[N+](C)(C)CCCCN(C)CCCNC	InChI=1S/C24H41N5O2/c1-25-12-8-15-28(2)14-5-6-16-29(3,4)17-9-13-26-23(31)18-20-19-27-21-10-7-11-22(30)24(20)21/h7,10-11,19,25,27H,5-6,8-9,12-18H2,1-4H3,(H-,26,30,31)/p+1
4-OH-IndAc3(Me₂)4(Me)3Arg⁺	-	574.41876	C29H52N9O3	S-3	C-1	O=C(CC1=CNC2=C1C(O)=CC=C2)NCCC[N+](C)(C)CCCCN(C)CCCNC(C(N)CCCNC(N)=N)=O	InChI=1S/C29H51N9O3/c1-37(17-8-14-34-28(41)23(30)10-7-13-35-29(31)32)16-4-5-18-38(2,3)19-9-15-33-26(40)20-22-21-36-24-11-6-12-25(39)27(22)24/h6,11-12,21,23,36H,4-5,7-10,13-20,30H2,1-3H3,(H6-,31,32,33,34,35,39,40,41)/p+1
4-OH-IndAc3(Me₂)4(Me₂)3Arg²⁺	Parawixin 10	589.44169	C30H55N9O3	S-1	C-1	O=C(CC1=CNC2=C1C(O)=CC=C2)NCCC[N+](C)(C)CCCC[N+](C)(C)CCCNC(C(N)CCCNC(N)=N)=O	InChI=1S/C30H53N9O3/c1-38(2,19-9-15-34-27(41)21-23-22-37-25-12-7-13-26(40)28(23)25)17-5-6-18-39(3,4)20-10-16-35-29(42)24(31)11-8-14-36-30(32)33/h7,12-13,22,24,37H,5-6,8-11,14-21,31H2,1-4H3,(H5-2,32,33,34,35,36,40,41,42)/p+2
4-OH-IndAc3(Me₂)4(NMe)⁺	-	361.25980	C20H33N4O2	S-3	C-1	O=C(NCCC[N+](C)(C)CCCCNC)CC1=CNC2=C1C(O)=CC=C2	InChI=1S/C20H32N4O2/c1-21-10-4-5-12-24(2,3)13-7-11-22-19(26)14-16-15-23-17-8-6-9-18(25)20(16)17/h6,8-9,15,21,23H,4-5,7,10-14H2,1-3H3,(H-,22,25,26)/p+1
4-OH-IndAc3(Me₂)4(NMe₂)⁺	-	375.27545	C21H35N4O2	S-3	C-1	O=C(NCCC[N+](C)(C)CCCCN(C)C)CC1=CNC2=C1C(O)=CC=C2	InChI=1S/C21H34N4O2/c1-24(2)12-5-6-13-25(3,4)14-8-11-22-20(27)15-17-16-23-18-9-7-10-19(26)21(17)18/h7,9-10,16,23H,5-6,8,11-15H2,1-4H3,(H-,22,26,27)/p+1
4-OH-IndAc3(OH)3	-	320.18484	C16H24N4O3	S-3	C-1	O=C(CC1=CNC2=C1C(O)=CC=C2)NCCCN(O)CCCN	InChI=1S/C16H24N4O3/c17-6-2-8-20(23)9-3-7-18-15(22)10-12-11-19-13-4-1-5-14(21)16(12)13/h1,4-5,11,19,21,23H,2-3,6-10,17H2,(H,18,22)
4-OH-IndAc3(OH)3(OH)33	-	450.29545	C22H38N6O4	S-3	C-1	O=C(CC1=CNC2=C1C(O)=CC=C2)NCCCN(O)CCCN(O)CCCNCCCN	InChI=1S/C22H38N6O4/c23-8-2-9-24-10-3-12-27(31)14-5-15-28(32)13-4-11-25-21(30)16-18-17-26-19-6-1-7-20(29)22(18)19/h1,6-7,17,24,26,29,31-32H,2-5,8-16,23H2,(H,25,30)
4-OH-IndAc3(OH)3(OH)34	AG 464a	464.31110	C23H40N6O4	S-3	C-1	O=C(NCCCN(O)CCCN(O)CCCNCCCCN)CC1=CNC2=C1C(O)=CC=C2	InChI=1S/C23H40N6O4/c24-9-1-2-10-25-11-4-13-28(32)15-6-16-29(33)14-5-12-26-22(31)17-19-18-27-20-7-3-8-21(30)23(19)20/h3,7-8,18,25,27,30,32-33H,1-2,4-6,9-17,24H2,(H,26,31)
4-OH-IndAc3(OH)3(OH)35(NMe₃)⁺	-	521.38098	C27H49N6O4	S-3	C-1	O=C(NCCCN(O)CCCN(O)CCCNCCCCC[N+](C)(C)C)CC1=CNC2=C1C(O)=CC=C2	InChI=1S/C27H48N6O4/c1-33(2,3)20-6-4-5-13-28-14-8-16-31(36)18-10-19-32(37)17-9-15-29-26(35)21-23-22-30-24-11-7-12-25(34)27(23)24/h7,11-12,22,28,30,36-37H,4-6,8-10,13-21H2,1-3H3,(H-,29,34,35)/p+1
4-OH-IndAc3(OH)3(OH)43	AG 464a|Agel 464	464.31110	C23H40N6O4	S-3	C-1	O=C(NCCCN(O)CCCN(O)CCCCNCCCN)CC1=CNC2=C1C(O)=CC=C2	InChI=1S/C23H40N6O4/c24-9-4-11-25-10-1-2-13-28(32)15-6-16-29(33)14-5-12-26-22(31)17-19-18-27-20-7-3-8-21(30)23(19)20/h3,7-8,18,25,27,30,32-33H,1-2,4-6,9-17,24H2,(H,26,31)
4-OH-IndAc3(OH)3(OH)343	AG 521|Agel 521	521.36895	C26H47N7O4	S-3	C-1	O=C(NCCCN(O)CCCN(O)CCCNCCCCNCCCN)CC1=CNC2=C1C(O)=CC=C2	InChI=1S/C26H47N7O4/c27-10-4-13-28-11-1-2-12-29-14-5-16-32(36)18-7-19-33(37)17-6-15-30-25(35)20-22-21-31-23-8-3-9-24(34)26(22)23/h3,8-9,21,28-29,31,34,36-37H,1-2,4-7,10-20,27H2,(H,30,35)
4-OH-IndAc3(OH)4	-	334.20049	C17H26N4O3	S-3	C-1	O=C(NCCCN(O)CCCCN)CC1=CNC2=C1C(O)=CC=C2	InChI=1S/C17H26N4O3/c18-7-1-2-9-21(24)10-4-8-19-16(23)11-13-12-20-14-5-3-6-15(22)17(13)14/h3,5-6,12,20,22,24H,1-2,4,7-11,18H2,(H,19,23)
4-OH-IndAc3(OH)33	-	377.24269	C19H31N5O3	S-3	C-1	ON(CCCNCCCN)CCCNC(CC1=CNC2=C1C(O)=CC=C2)=O	InChI=1S/C19H31N5O3/c20-7-2-8-21-9-3-11-24(27)12-4-10-22-18(26)13-15-14-23-16-5-1-6-17(25)19(15)16/h1,5-6,14,21,23,25,27H,2-4,7-13,20H2,(H,22,26)
4-OH-IndAc3(OH)34	-	391.25834	C20H33N5O3	S-3	C-1	O=C(NCCCN(O)CCCNCCCCN)CC1=CNC2=C1C(O)=CC=C2	InChI=1S/C20H33N5O3/c21-8-1-2-9-22-10-4-12-25(28)13-5-11-23-19(27)14-16-15-24-17-6-3-7-18(26)20(16)17/h3,6-7,15,22,24,26,28H,1-2,4-5,8-14,21H2,(H,23,27)
4-OH-IndAc3(OH)34Gu	-	433.28014	C21H35N7O3	S-3	C-1	O=C(NCCCN(O)CCCNCCCCNC(N)=N)CC1=CNC2=C1C(O)=CC=C2	InChI=1S/C21H35N7O3/c22-21(23)26-10-2-1-8-24-9-4-12-28(31)13-5-11-25-19(30)14-16-15-27-17-6-3-7-18(29)20(16)17/h3,6-7,15,24,27,29,31H,1-2,4-5,8-14H2,(H,25,30)(H4,22,23,26)
4-OH-IndAc3(OH)35(NMe₃)⁺	-	448.32822	C24H42N5O3	S-3	C-1	O=C(CC1=CNC2=C1C(O)=CC=C2)NCCCN(O)CCCNCCCCC[N+](C)(C)C	InChI=1S/C24H41N5O3/c1-29(2,3)17-6-4-5-12-25-13-8-15-28(32)16-9-14-26-23(31)18-20-19-27-21-10-7-11-22(30)24(20)21/h7,10-11,19,25,27,32H,4-6,8-9,12-18H2,1-3H3,(H-,26,30,31)/p+1
4-OH-IndAc3(OH)43	-	391.25834	C20H33N5O3	S-3	C-1	O=C(NCCCN(O)CCCCNCCCN)CC1=CNC2=C1C(O)=CC=C2	InChI=1S/C20H33N5O3/c21-8-4-10-22-9-1-2-12-25(28)13-5-11-23-19(27)14-16-15-24-17-6-3-7-18(26)20(16)17/h3,6-7,15,22,24,26,28H,1-2,4-5,8-14,21H2,(H,23,27)
4-OH-IndAc3(OH)333	-	434.30054	C22H38N6O3	S-3	C-1	O=C(CC1=CNC2=C1C(O)=CC=C2)NCCCN(O)CCCNCCCNCCCN	InChI=1S/C22H38N6O3/c23-8-2-9-24-10-3-11-25-12-4-14-28(31)15-5-13-26-21(30)16-18-17-27-19-6-1-7-20(29)22(18)19/h1,6-7,17,24-25,27,29,31H,2-5,8-16,23H2,(H,26,30)
4-OH-IndAc3(OH)334	AG 448a|PB 448	448.31619	C23H40N6O3	S-3	C-1	O=C(NCCCN(O)CCCNCCCNCCCCN)CC1=CNC2=C1C(O)=CC=C2	InChI=1S/C23H40N6O3/c24-9-1-2-10-25-11-4-12-26-13-5-15-29(32)16-6-14-27-22(31)17-19-18-28-20-7-3-8-21(30)23(19)20/h3,7-8,18,25-26,28,30,32H,1-2,4-6,9-17,24H2,(H,27,31)
4-OH-IndAc3(OH)334Gu	PB 490	490.33799	C24H42N8O3	S-3	C-1	O=C(CC1=CNC2=C1C(O)=CC=C2)NCCCN(O)CCCNCCCNCCCCNC(N)=N	InChI=1S/C24H42N8O3/c25-24(26)30-13-2-1-9-27-10-4-11-28-12-5-15-32(35)16-6-14-29-22(34)17-19-18-31-20-7-3-8-21(33)23(19)20/h3,7-8,18,27-28,31,33,35H,1-2,4-6,9-17H2,(H,29,34)(H4,25,26,30)
4-OH-IndAc3(OH)335	-	462.33184	C24H42N6O3	S-3	C-1	O=C(CC1=CNC2=C1C(O)=CC=C2)NCCCN(O)CCCNCCCNCCCCCN	InChI=1S/C24H42N6O3/c25-10-2-1-3-11-26-12-5-13-27-14-6-16-30(33)17-7-15-28-23(32)18-20-19-29-21-8-4-9-22(31)24(20)21/h4,8-9,19,26-27,29,31,33H,1-3,5-7,10-18,25H2,(H,28,32)
4-OH-IndAc3(OH)335(NMe)	-	476.34749	C25H44N6O3	S-3	C-1	O=C(NCCCN(O)CCCNCCCNCCCCCNC)CC1=CNC2=C1C(O)=CC=C2	InChI=1S/C25H44N6O3/c1-26-11-3-2-4-12-27-13-6-14-28-15-7-17-31(34)18-8-16-29-24(33)19-21-20-30-22-9-5-10-23(32)25(21)22/h5,9-10,20,26-28,30,32,34H,2-4,6-8,11-19H2,1H3,(H,29,33)
4-OH-IndAc3(OH)335(NMe₂)	-	490.36314	C26H46N6O3	S-3	C-1	O=C(NCCCN(O)CCCNCCCNCCCCCN(C)C)CC1=CNC2=C1C(O)=CC=C2	InChI=1S/C26H46N6O3/c1-31(2)17-5-3-4-12-27-13-7-14-28-15-8-18-32(35)19-9-16-29-25(34)20-22-21-30-23-10-6-11-24(33)26(22)23/h6,10-11,21,27-28,30,33,35H,3-5,7-9,12-20H2,1-2H3,(H,29,34)
4-OH-IndAc3(OH)335(NMe₃)⁺	AG 504|AG 505a|Agel 505a	505.38607	C27H49N6O3	S-3	C-1	O=C(NCCCN(O)CCCNCCCNCCCCC[N+](C)(C)C)CC1=CNC2=C1C(O)=CC=C2	InChI=1S/C27H48N6O3/c1-33(2,3)20-6-4-5-13-28-14-8-15-29-16-9-18-32(36)19-10-17-30-26(35)21-23-22-31-24-11-7-12-25(34)27(23)24/h7,11-12,22,28-29,31,36H,4-6,8-10,13-21H2,1-3H3,(H-,30,34,35)/p+1
4-OH-IndAc3(OH)343	AG 448|Agel 448|HO 448	448.31619	C23H40N6O3	S-1	C-1	O=C(NCCCN(O)CCCNCCCCNCCCN)CC1=CNC2=C1C(O)=CC=C2	InChI=1S/C23H40N6O3/c24-9-4-12-25-10-1-2-11-26-13-5-15-29(32)16-6-14-27-22(31)17-19-18-28-20-7-3-8-21(30)23(19)20/h3,7-8,18,25-26,28,30,32H,1-2,4-6,9-17,24H2,(H,27,31)
4-OH-IndAc3(OH)3334Gu	-	547.39584	C27H49N9O3	S-3	C-1	O=C(CC1=CNC2=C1C(O)=CC=C2)NCCCN(O)CCCNCCCNCCCNCCCCNC(N)=N	InChI=1S/C27H49N9O3/c28-27(29)34-16-2-1-10-30-11-4-12-31-13-5-14-32-15-6-18-36(39)19-7-17-33-25(38)20-22-21-35-23-8-3-9-24(37)26(22)23/h3,8-9,21,30-32,35,37,39H,1-2,4-7,10-20H2,(H,33,38)(H4,28,29,34)
4-OH-IndAc3(OH)3343	AG 505|Agatoxin 505|Agel 505a|HO 505	505.37404	C26H47N7O3	S-1	C-1	O=C(NCCCN(O)CCCNCCCNCCCCNCCCN)CC1=CNC2=C1C(O)=CC=C2	InChI=1S/C26H47N7O3/c27-10-4-13-28-11-1-2-12-29-14-5-15-30-16-6-18-33(36)19-7-17-31-25(35)20-22-21-32-23-8-3-9-24(34)26(22)23/h3,8-9,21,28-30,32,34,36H,1-2,4-7,10-20,27H2,(H,31,35)
4-OH-IndAc3(OH)3343Ac	-	547.38460	C28H49N7O4	S-3	C-1	O=C(CC1=CNC2=C1C(O)=CC=C2)NCCCN(O)CCCNCCCNCCCCNCCCNC(C)=O	InChI=1S/C28H49N7O4/c1-23(36)32-17-6-15-30-12-3-2-11-29-13-5-14-31-16-7-19-35(39)20-8-18-33-27(38)21-24-22-34-25-9-4-10-26(37)28(24)25/h4,9-10,22,29-31,34,37,39H,2-3,5-8,11-21H2,1H3,(H,32,36)(H,33,38)
4-OH-IndAc4(OH)3	-	334.20049	C17H26N4O3	S-3	C-1	O=C(NCCCCN(O)CCCN)CC1=CNC2=C1C=CC=C2	InChI=1S/C17H26N4O2/c18-8-5-11-21(23)10-4-3-9-19-17(22)12-14-13-20-16-7-2-1-6-15(14)16/h1-2,6-7,13,20,23H,3-5,8-12,18H2,(H,19,22)
4-OH-IndAc4(OH)3(OH)33	AG 464	464.31110	C23H40N6O4	S-3	C-1	O=C(NCCCCN(O)CCCN(O)CCCNCCCN)CC1=CNC2=C1C(O)=CC=C2	InChI=1S/C23H40N6O4/c24-9-4-10-25-11-5-14-29(33)16-6-15-28(32)13-2-1-12-26-22(31)17-19-18-27-20-7-3-8-21(30)23(19)20/h3,7-8,18,25,27,30,32-33H,1-2,4-6,9-17,24H2,(H,26,31)
4-OH-IndAc4(OH)33	-	391.25834	C20H33N5O3	S-3	C-1	O=C(NCCCCN(O)CCCNCCCN)CC1=CNC2=C1C(O)=CC=C2	InChI=1S/C20H33N5O3/c21-8-4-9-22-10-5-13-25(28)12-2-1-11-23-19(27)14-16-15-24-17-6-3-7-18(26)20(16)17/h3,6-7,15,22,24,26,28H,1-2,4-5,8-14,21H2,(H,23,27)
4-OH-IndAc4(OH)333	AG 448b	448.31619	C23H40N6O3	S-3	C-1	O=C(NCCCCN(O)CCCNCCCNCCCN)CC1=CNC2=C1C(O)=CC=C2	InChI=1S/C23H40N6O3/c24-9-4-10-25-11-5-12-26-13-6-16-29(32)15-2-1-14-27-22(31)17-19-18-28-20-7-3-8-21(30)23(19)20/h3,7-8,18,25-26,28,30,32H,1-2,4-6,9-17,24H2,(H,27,31)
4-OH-IndAc4(OH)3333	-	505.37404	C26H47N7O3	S-3	C-1	O=C(CC1=CNC2=C1C(O)=CC=C2)NCCCCN(O)CCCNCCCNCCCNCCCN	InChI=1S/C26H47N7O3/c27-10-4-11-28-12-5-13-29-14-6-15-30-16-7-19-33(36)18-2-1-17-31-25(35)20-22-21-32-23-8-3-9-24(34)26(22)23/h3,8-9,21,28-30,32,34,36H,1-2,4-7,10-20,27H2,(H,31,35)
4-OH-IndAc4Gu	-	303.16952	C15H21N5O2	S-3	C-1	O=C(NCCCCNC(N)=N)CC1=CNC2=C1C(O)=CC=C2	InChI=1S/C15H21N5O2/c16-15(17)19-7-2-1-6-18-13(22)8-10-9-20-11-4-3-5-12(21)14(10)11/h3-5,9,20-21H,1-2,6-8H2,(H,18,22)(H4,16,17,19)
4-OH-IndAc5	-	275.16338	C15H21N3O2	S-3	C-1	O=C(NCCCCCN)CC1=CNC2=C1C(O)=CC=C2	InChI=1S/C15H21N3O2/c16-7-2-1-3-8-17-14(20)9-11-10-18-12-5-4-6-13(19)15(11)12/h4-6,10,18-19H,1-3,7-9,16H2,(H,17,20)
4-OH-IndAc5(NMe₃)⁺	-	318.21760	C18H28N3O2	S-3	C-1	C[N+](C)(C)CCCCCNC(CC1=CNC2=C1C(O)=CC=C2)=O	InChI=1S/C18H27N3O2/c1-21(2,3)11-6-4-5-10-19-17(23)12-14-13-20-15-8-7-9-16(22)18(14)15/h7-9,13,20H,4-6,10-12H2,1-3H3,(H-,19,22,23)/p+1
4-OH-IndAc5(OH)33	-	405.27399	C21H35N5O3	S-3	C-1	NCCCNCCCN(O)CCCCCNC(CC1=CNC2=C1C(O)=CC=C2)=O	InChI=1S/C21H35N5O3/c22-9-5-10-23-11-6-14-26(29)13-3-1-2-12-24-20(28)15-17-16-25-18-7-4-8-19(27)21(17)18/h4,7-8,16,23,25,27,29H,1-3,5-6,9-15,22H2,(H,24,28)
4-OH-IndAc5(OH)3333	-	519.38969	C27H49N7O3	S-3	C-1	O=C(CC1=CNC2=C1C(O)=CC=C2)NCCCCCN(O)CCCNCCCNCCCNCCCN	InChI=1S/C27H49N7O3/c28-11-5-12-29-13-6-14-30-15-7-16-31-17-8-20-34(37)19-3-1-2-18-32-26(36)21-23-22-33-24-9-4-10-25(35)27(23)24/h4,9-10,22,29-31,33,35,37H,1-3,5-8,11-21,28H2,(H,32,36)
4-OH-IndAc34	OZ 318A	318.20558	C17H26N4O2	S-3	C-3	O=C(NCCCNCCCCN)CC1=CNC2=C1C(O)=CC=C2	InChI=1S/C17H26N4O2/c18-7-1-2-8-19-9-4-10-20-16(23)11-13-12-21-14-5-3-6-15(22)17(13)14/h3,5-6,12,19,21-22H,1-2,4,7-11,18H2,(H,20,23)
4-OH-IndAc35	OZ 332A	332.22123	C18H28N4O2	S-3	C-3	O=C(NCCCNCCCCCN)CC1=CNC2=C1C(O)=CC=C2	InChI=1S/C18H28N4O2/c19-8-2-1-3-9-20-10-5-11-21-17(24)12-14-13-22-15-6-4-7-16(23)18(14)15/h4,6-7,13,20,22-23H,1-3,5,8-12,19H2,(H,21,24)
4-OH-IndAc43	OZ 318B	318.20558	C17H26N4O2	S-3	C-3	O=C(NCCCCNCCCN)CC1=CNC2=C1C(O)=CC=C2	InChI=1S/C17H26N4O2/c18-7-4-9-19-8-1-2-10-20-16(23)11-13-12-21-14-5-3-6-15(22)17(13)14/h3,5-6,12,19,21-22H,1-2,4,7-11,18H2,(H,20,23)
4-OH-IndAc53	OZ 332B	332.22123	C18H28N4O2	S-3	C-3	O=C(NCCCCCNCCCN)CC1=CNC2=C1C(O)=CC=C2	InChI=1S/C18H28N4O2/c19-8-5-10-20-9-2-1-3-11-21-17(24)12-14-13-22-15-6-4-7-16(23)18(14)15/h4,6-7,13,20,22-23H,1-3,5,8-12,19H2,(H,21,24)
4-OH-IndAc334	-	375.26343	C20H33N5O2	S-3	C-1	O=C(NCCCNCCCNCCCCN)CC1=CNC2=C1C(O)=CC=C2	InChI=1S/C20H33N5O2/c21-8-1-2-9-22-10-4-11-23-12-5-13-24-19(27)14-16-15-25-17-6-3-7-18(26)20(16)17/h3,6-7,15,22-23,25-26H,1-2,4-5,8-14,21H2,(H,24,27)
4-OH-IndAc334Gu	-	417.28522	C21H35N7O2	S-3	C-1	O=C(NCCCNCCCNCCCCNC(N)=N)CC1=CNC2=C1C(O)=CC=C2	InChI=1S/C21H35N7O2/c22-21(23)27-12-2-1-8-24-9-4-10-25-11-5-13-26-19(30)14-16-15-28-17-6-3-7-18(29)20(16)17/h3,6-7,15,24-25,28-29H,1-2,4-5,8-14H2,(H,26,30)(H4,22,23,27)
4-OH-IndAc335(NMe₃)⁺	-	432.33330	C24H42N5O2	S-3	C-1	O=C(NCCCNCCCNCCCCC[N+](C)(C)C)CC1=CNC2=C1C(O)=CC=C2	InChI=1S/C24H41N5O2/c1-29(2,3)17-6-4-5-12-25-13-8-14-26-15-9-16-27-23(31)18-20-19-28-21-10-7-11-22(30)24(20)21/h7,10-11,19,25-26,28H,4-6,8-9,12-18H2,1-3H3,(H-,27,30,31)/p+1
4-OH-IndAc343	OZ 375	375.26343	C20H33N5O2	S-3	C-1	O=C(NCCCNCCCCNCCCN)CC1=CNC2=C1C(O)=CC=C2	InChI=1S/C20H33N5O2/c21-8-4-11-22-9-1-2-10-23-12-5-13-24-19(27)14-16-15-25-17-6-3-7-18(26)20(16)17/h3,6-7,15,22-23,25-26H,1-2,4-5,8-14,21H2,(H,24,27)
4-OH-IndAc353	OZ 389	389.27908	C21H35N5O2	S-3	C-3	O=C(NCCCNCCCCCNCCCN)CC1=CNC2=C1C(O)=CC=C2	InChI=1S/C21H35N5O2/c22-9-5-12-23-10-2-1-3-11-24-13-6-14-25-20(28)15-17-16-26-18-7-4-8-19(27)21(17)18/h4,7-8,16,23-24,26-27H,1-3,5-6,9-15,22H2,(H,25,28)
4-OH-IndAc433	-	375.26343	C20H33N5O2	S-3	C-1	O=C(NCCCCNCCCNCCCN)CC1=CNC2=C1C(O)=CC=C2	InChI=1S/C20H33N5O2/c21-8-4-10-23-12-5-11-22-9-1-2-13-24-19(27)14-16-15-25-17-6-3-7-18(26)20(16)17/h3,6-7,15,22-23,25-26H,1-2,4-5,8-14,21H2,(H,24,27)
4-OH-IndAc533	-	389.27908	C21H35N5O2	S-3	C-1	O=C(NCCCCCNCCCNCCCN)CC1=CNC2=C1C(O)=CC=C2	InChI=1S/C21H35N5O2/c22-9-5-11-24-13-6-12-23-10-2-1-3-14-25-20(28)15-17-16-26-18-7-4-8-19(27)21(17)18/h4,7-8,16,23-24,26-27H,1-3,5-6,9-15,22H2,(H,25,28)
4-OH-IndAc3333	-	418.30562	C22H38N6O2	S-3	C-1	O=C(CC1=CNC2=C1C(O)=CC=C2)NCCCNCCCNCCCNCCCN	InChI=1S/C22H38N6O2/c23-8-2-9-24-10-3-11-25-12-4-13-26-14-5-15-27-21(30)16-18-17-28-19-6-1-7-20(29)22(18)19/h1,6-7,17,24-26,28-29H,2-5,8-16,23H2,(H,27,30)
4-OH-IndAc3334	AG 432a|AG 432c	432.32127	C23H40N6O2	S-3	C-1	O=C(CC1=CNC2=C1C(O)=CC=C2)NCCCNCCCNCCCNCCCCN	InChI=1S/C23H40N6O2/c24-9-1-2-10-25-11-4-12-26-13-5-14-27-15-6-16-28-22(31)17-19-18-29-20-7-3-8-21(30)23(19)20/h3,7-8,18,25-27,29-30H,1-2,4-6,9-17,24H2,(H,28,31)
4-OH-IndAc3334Gu	PB 474	474.34307	C24H42N8O2	S-3	C-1	NC(NCCCCNCCCNCCCNCCCNC(CC1=CNC2=C1C(O)=CC=C2)=O)=N	InChI=1S/C24H42N8O2/c25-24(26)31-15-2-1-9-27-10-4-11-28-12-5-13-29-14-6-16-30-22(34)17-19-18-32-20-7-3-8-21(33)23(19)20/h3,7-8,18,27-29,32-33H,1-2,4-6,9-17H2,(H,30,34)(H4,25,26,31)
4-OH-IndAc3335(NMe₃)⁺	-	489.39115	C27H49N6O2	S-3	C-1	O=C(NCCCNCCCNCCCNCCCCC[N+](C)(C)C)CC1=CNC2=C1C(O)=CC=C2	InChI=1S/C27H48N6O2/c1-33(2,3)20-6-4-5-13-28-14-8-15-29-16-9-17-30-18-10-19-31-26(35)21-23-22-32-24-11-7-12-25(34)27(23)24/h7,11-12,22,28-30,32H,4-6,8-10,13-21H2,1-3H3,(H-,31,34,35)/p+1
4-OH-IndAc3343	AG 432|AG 432b	432.32127	C23H40N6O2	S-3	C-1	O=C(NCCCNCCCNCCCCNCCCN)CC1=CNC2=C1C(O)=CC=C2	InChI=1S/C23H40N6O2/c24-9-4-12-25-10-1-2-11-26-13-5-14-27-15-6-16-28-22(31)17-19-18-29-20-7-3-8-21(30)23(19)20/h3,7-8,18,25-27,29-30H,1-2,4-6,9-17,24H2,(H,28,31)
4-OH-IndAc3433	-	432.32127	C23H40N6O2	S-3	C-1	O=C(NCCCNCCCCNCCCNCCCN)CC1=CNC2=C1C(O)=CC=C2	InChI=1S/C23H40N6O2/c24-9-4-12-27-14-5-13-25-10-1-2-11-26-15-6-16-28-22(31)17-19-18-29-20-7-3-8-21(30)23(19)20/h3,7-8,18,25-27,29-30H,1-2,4-6,9-17,24H2,(H,28,31)
4-OH-IndAc4333	AG 432d|AG 432e	432.32127	C23H40N6O2	S-3	C-1	O=C(NCCCCNCCCNCCCNCCCN)CC1=CNC2=C1C(O)=CC=C2	InChI=1S/C23H40N6O2/c24-9-4-11-26-13-6-15-27-14-5-12-25-10-1-2-16-28-22(31)17-19-18-29-20-7-3-8-21(30)23(19)20/h3,7-8,18,25-27,29-30H,1-2,4-6,9-17,24H2,(H,28,31)
4-OH-IndAc5333	CNS 2103	446.33692	C24H42N6O2	S-1	C-1	NCCCNCCCNCCCNCCCCCNC(CC1=CNC2=C1C(O)=CC=C2)=O	InChI=1S/C24H42N6O2/c25-10-5-12-27-14-7-16-28-15-6-13-26-11-2-1-3-17-29-23(32)18-20-19-30-21-8-4-9-22(31)24(20)21/h4,8-9,19,26-28,30-31H,1-3,5-7,10-18,25H2,(H,29,32)
4-OH-IndAc33334Gu	-	531.40092	C27H49N9O2	S-3	C-3	O=C(CC1=CNC2=C1C(O)=CC=C2)NCCCNCCCNCCCNCCCNCCCCNC(N)=N	InChI=1S/C27H49N9O2/c28-27(29)35-18-2-1-10-30-11-4-12-31-13-5-14-32-15-6-16-33-17-7-19-34-25(38)20-22-21-36-23-8-3-9-24(37)26(22)23/h3,8-9,21,30-33,36-37H,1-2,4-7,10-20H2,(H,34,38)(H4,28,29,35)
4-OH-IndAc33343	AG 489b	489.37912	C26H47N7O2	S-3	C-3	O=C(CC1=CNC2=C1C(O)=CC=C2)NCCCNCCCNCCCNCCCCNCCCN	InChI=1S/C26H47N7O2/c27-10-4-13-28-11-1-2-12-29-14-5-15-30-16-6-17-31-18-7-19-32-25(35)20-22-21-33-23-8-3-9-24(34)26(22)23/h3,8-9,21,28-31,33-34H,1-2,4-7,10-20,27H2,(H,32,35)
4-OH-IndAcAsn3(Me)4(Me)3Arg	AR 673|Arg 673|ArgTX 673	673.43876	C32H55N11O5	S-1	C-3	O=C(CC1=CNC2=C1C(O)=CC=C2)NC(CC(N)=O)C(NCCCN(C)CCCCN(C)CCCNC(C(CCCNC(N)=N)N)=O)=O	InChI=1S/C32H55N11O5/c1-42(17-7-13-37-30(47)23(33)9-6-12-39-32(35)36)15-3-4-16-43(2)18-8-14-38-31(48)25(20-27(34)45)41-28(46)19-22-21-40-24-10-5-11-26(44)29(22)24/h5,10-11,21,23,25,40,44H,3-4,6-9,12-20,33H2,1-2H3,(H2,34,45)(H,37,47)(H,38,48)(H,41,46)(H4,35,36,39)
4-OH-IndAcAsn3(Me)43	LF 503A	503.32200	C25H41N7O4	S-3	C-1	O=C(NC(CC(N)=O)C(NCCCN(C)CCCCNCCCN)=O)CC1=CNC2=C1C(O)=CC=C2	InChI=1S/C25H41N7O4/c1-32(13-3-2-10-28-11-5-9-26)14-6-12-29-25(36)20(16-22(27)34)31-23(35)15-18-17-30-19-7-4-8-21(33)24(18)19/h4,7-8,17,20,28,30,33H,2-3,5-6,9-16,26H2,1H3,(H2,27,34)(H,29,36)(H,31,35)
4-OH-IndAcAsn4	-	375.19065	C18H25N5O4	S-3	C-1	O=C(NC(CC(N)=O)C(NCCCCN)=O)CC1=CNC2=C1C(O)=CC=C2	InChI=1S/C18H25N5O4/c19-6-1-2-7-21-18(27)13(9-15(20)25)23-16(26)8-11-10-22-12-4-3-5-14(24)17(11)12/h3-5,10,13,22,24H,1-2,6-9,19H2,(H2,20,25)(H,21,27)(H,23,26)
4-OH-IndAcAsn4(Me)3	-	446.26415	C22H34N6O4	S-3	C-1	O=C(NC(CC(N)=O)C(NCCCCN(C)CCCN)=O)CC1=CNC2=C1C(O)=CC=C2	InChI=1S/C22H34N6O4/c1-28(11-5-8-23)10-3-2-9-25-22(32)17(13-19(24)30)27-20(31)12-15-14-26-16-6-4-7-18(29)21(15)16/h4,6-7,14,17,26,29H,2-3,5,8-13,23H2,1H3,(H2,24,30)(H,25,32)(H,27,31)
4-OH-IndAcAsn4Lys(Me₂)3Arg⁺	-	745.48315	C35H61N12O6	S-3	C-1	O=C(NC(CC(N)=O)C(NCCCCNC(C(N)CCCC[N+](C)(C)CCCNC(C(N)CCCNC(N)=N)=O)=O)=O)CC1=CNC2=C1C(O)=CC=C2	InChI=1S/C35H60N12O6/c1-47(2,19-9-17-42-33(52)25(37)11-8-16-44-35(39)40)18-6-3-10-24(36)32(51)41-14-4-5-15-43-34(53)27(21-29(38)49)46-30(50)20-23-22-45-26-12-7-13-28(48)31(23)26/h7,12-13,22,24-25,27,45H,3-6,8-11,14-21,36-37H2,1-2H3,(H10-,38,39,40,41,42,43,44,46,48,49,50,51,52,53)/p+1
4-OH-IndAcAsn4ßAla3Arg	-	659.38673	C30H49N11O6	S-3	C-1	O=C(NC(CC(N)=O)C(NCCCCNC(CCNCCCNC(C(N)CCCNC(N)=N)=O)=O)=O)CC1=CNC2=C1C(O)=CC=C2	InChI=1S/C30H49N11O6/c31-20(6-4-13-39-30(33)34)28(46)37-14-5-10-35-15-9-25(44)36-11-1-2-12-38-29(47)22(17-24(32)43)41-26(45)16-19-18-40-21-7-3-8-23(42)27(19)21/h3,7-8,18,20,22,35,40,42H,1-2,4-6,9-17,31H2,(H2,32,43)(H,36,44)(H,37,46)(H,38,47)(H,41,45)(H4,33,34,39)
4-OH-IndAcAsn4ßAla3ßAla4ßAla4	-	787.50684	C38H65N11O7	S-3	C-1	O=C(NC(CC(N)=O)C(NCCCCNC(CCNCCCNC(CCNCCCCNC(CCNCCCCN)=O)=O)=O)=O)CC1=CNC2=C1C(O)=CC=C2	InChI=1S/C38H65N11O7/c39-14-1-2-15-41-22-11-33(52)44-18-4-3-16-42-23-12-35(54)46-21-8-17-43-24-13-34(53)45-19-5-6-20-47-38(56)30(26-32(40)51)49-36(55)25-28-27-48-29-9-7-10-31(50)37(28)29/h7,9-10,27,30,41-43,48,50H,1-6,8,11-26,39H2,(H2,40,51)(H,44,52)(H,45,53)(H,46,54)(H,47,56)(H,49,55)
4-OH-IndAcAsn4ßAla3ßAla4ßAla4ßAla4	-	929.61746	C45H79N13O8	S-3	C-1	O=C(NC(CC(N)=O)C(NCCCCNC(CCNCCCNC(CCNCCCCNC(CCNCCCCNC(CCNCCCCN)=O)=O)=O)=O)=O)CC1=CNC2=C1C(O)=CC=C2	InChI=1S/C45H79N13O8/c46-17-1-2-18-48-27-13-39(61)52-22-5-3-19-49-28-14-40(62)53-23-6-4-20-50-29-15-42(64)55-26-10-21-51-30-16-41(63)54-24-7-8-25-56-45(66)36(32-38(47)60)58-43(65)31-34-33-57-35-11-9-12-37(59)44(34)35/h9,11-12,33,36,48-51,57,59H,1-8,10,13-32,46H2,(H2,47,60)(H,52,61)(H,53,62)(H,54,63)(H,55,64)(H,56,66)(H,58,65)
4-OH-IndAcAsn4ßAla4	-	517.30127	C25H39N7O5	S-3	C-1	O=C(CC1=CNC2=C1C(O)=CC=C2)NC(CC(N)=O)C(NCCCCNC(CCNCCCCN)=O)=O	InChI=1S/C25H39N7O5/c26-9-1-2-10-28-13-8-22(35)29-11-3-4-12-30-25(37)19(15-21(27)34)32-23(36)14-17-16-31-18-6-5-7-20(33)24(17)18/h5-7,16,19,28,31,33H,1-4,8-15,26H2,(H2,27,34)(H,29,35)(H,30,37)(H,32,36)
4-OH-IndAcAsn4ßAla4Arg	-	673.40238	C31H51N11O6	S-3	C-1	O=C(NC(CC(N)=O)C(NCCCCNC(CCNCCCCNC(C(N)CCCNC(N)=N)=O)=O)=O)CC1=CNC2=C1C(O)=CC=C2	InChI=1S/C31H51N11O6/c32-21(7-6-15-40-31(34)35)29(47)38-13-2-1-11-36-16-10-26(45)37-12-3-4-14-39-30(48)23(18-25(33)44)42-27(46)17-20-19-41-22-8-5-9-24(43)28(20)22/h5,8-9,19,21,23,36,41,43H,1-4,6-7,10-18,32H2,(H2,33,44)(H,37,45)(H,38,47)(H,39,48)(H,42,46)(H4,34,35,40)
4-OH-IndAcAsn4ßAla4ßAla4	-	659.41188	C32H53N9O6	S-3	C-1	O=C(NC(CC(N)=O)C(NCCCCNC(CCNCCCCNC(CCNCCCCN)=O)=O)=O)CC1=CNC2=C1C(O)=CC=C2	InChI=1S/C32H53N9O6/c33-12-1-2-13-35-18-10-28(44)37-15-4-3-14-36-19-11-29(45)38-16-5-6-17-39-32(47)25(21-27(34)43)41-30(46)20-23-22-40-24-8-7-9-26(42)31(23)24/h7-9,22,25,35-36,40,42H,1-6,10-21,33H2,(H2,34,43)(H,37,44)(H,38,45)(H,39,47)(H,41,46)
4-OH-IndAcAsn4ßAla43	-	574.35912	C28H46N8O5	S-3	C-1	O=C(NC(CC(N)=O)C(NCCCCNC(CCNCCCCNCCCN)=O)=O)CC1=CNC2=C1C(O)=CC=C2	InChI=1S/C28H46N8O5/c29-10-6-13-31-11-1-2-12-32-16-9-25(39)33-14-3-4-15-34-28(41)22(18-24(30)38)36-26(40)17-20-19-35-21-7-5-8-23(37)27(20)21/h5,7-8,19,22,31-32,35,37H,1-4,6,9-18,29H2,(H2,30,38)(H,33,39)(H,34,41)(H,36,40)
4-OH-IndAcAsn5	-	389.20630	C19H27N5O4	S-3	C-1	O=C(NC(CC(N)=O)C(NCCCCCN)=O)CC1=CNC2=C1C(O)=CC=C2	InChI=1S/C19H27N5O4/c20-7-2-1-3-8-22-19(28)14(10-16(21)26)24-17(27)9-12-11-23-13-5-4-6-15(25)18(12)13/h4-6,11,14,23,25H,1-3,7-10,20H2,(H2,21,26)(H,22,28)(H,24,27)
4-OH-IndAcAsn5Gly4	NPTX 517|NPTX 517C	517.30127	C25H39N7O5	S-4	C-3	O=C(CC1=CNC2=C1C(O)=CC=C2)NC(CC(N)=O)C(NCCCCCNC(CNCCCCN)=O)=O	InChI=1S/C25H39N7O5/c26-9-2-5-10-28-16-23(36)29-11-3-1-4-12-30-25(37)19(14-21(27)34)32-22(35)13-17-15-31-18-7-6-8-20(33)24(17)18/h6-8,15,19,28,31,33H,1-5,9-14,16,26H2,(H2,27,34)(H,29,36)(H,30,37)(H,32,35)
4-OH-IndAcAsn5Gly4ßAla4	NPTX 659|NPTX 659C	659.41188	C32H53N9O6	S-4	C-3	O=C(NC(CC(N)=O)C(NCCCCCNC(CNCCCCNC(CCNCCCCN)=O)=O)=O)CC1=CNC2=C1C(O)=CC=C2	InChI=1S/C32H53N9O6/c33-12-2-5-13-35-18-11-28(44)37-16-7-6-14-36-22-30(46)38-15-3-1-4-17-39-32(47)25(20-27(34)43)41-29(45)19-23-21-40-24-9-8-10-26(42)31(23)24/h8-10,21,25,35-36,40,42H,1-7,11-20,22,33H2,(H2,34,43)(H,37,44)(H,38,46)(H,39,47)(H,41,45)
4-OH-IndAcAsn5Gly4ßAla4ßAla4	NPTX 801|NPTX 801C	801.52249	C39H67N11O7	S-4	C-3	O=C(NC(CC(N)=O)C(NCCCCCNC(CNCCCCNC(CCNCCCCNC(CCNCCCCN)=O)=O)=O)=O)CC1=CNC2=C1C(O)=CC=C2	InChI=1S/C39H67N11O7/c40-15-2-5-16-42-23-13-34(53)45-20-8-6-17-43-24-14-35(54)46-21-9-7-18-44-28-37(56)47-19-3-1-4-22-48-39(57)31(26-33(41)52)50-36(55)25-29-27-49-30-11-10-12-32(51)38(29)30/h10-12,27,31,42-44,49,51H,1-9,13-26,28,40H2,(H2,41,52)(H,45,53)(H,46,54)(H,47,56)(H,48,57)(H,50,55)
4-OH-IndAcAsn5Gly4ßAla4ßAla4ßAla4	NPTX 943|NPTX 943C	943.63311	C46H81N13O8	S-4	C-1	O=C(NC(CC(N)=O)C(NCCCCCNC(CNCCCCNC(CCNCCCCNC(CCNCCCCNC(CCNCCCCN)=O)=O)=O)=O)=O)CC1=CNC2=C1C(O)=CC=C2	InChI=1S/C46H81N13O8/c47-18-2-5-19-49-28-15-40(62)53-24-9-6-20-50-29-16-41(63)54-25-10-7-21-51-30-17-42(64)55-26-11-8-22-52-34-44(66)56-23-3-1-4-27-57-46(67)37(32-39(48)61)59-43(65)31-35-33-58-36-13-12-14-38(60)45(35)36/h12-14,33,37,49-52,58,60H,1-11,15-32,34,47H2,(H2,48,61)(H,53,62)(H,54,63)(H,55,64)(H,56,66)(H,57,67)(H,59,65)
4-OH-IndAcAsn5Lys(Me)3Arg	Arg 744|Argiopinin 2	744.47588	C35H60N12O6	S-4	C-3	O=C(CC1=CNC2=C1C(O)=CC=C2)NC(CC(N)=O)C(NCCCCCNC(C(N)CCCCN(C)CCCNC(C(N)CCCNC(N)=N)=O)=O)=O	InChI=1S/C35H60N12O6/c1-47(19-9-17-42-33(52)25(37)11-8-16-44-35(39)40)18-6-3-10-24(36)32(51)41-14-4-2-5-15-43-34(53)27(21-29(38)49)46-30(50)20-23-22-45-26-12-7-13-28(48)31(23)26/h7,12-13,22,24-25,27,45,48H,2-6,8-11,14-21,36-37H2,1H3,(H2,38,49)(H,41,51)(H,42,52)(H,43,53)(H,46,50)(H4,39,40,44)
4-OH-IndAcAsn5Lys(Me₂)3Arg⁺	Arg 759|Argiopinin 1	759.49880	C36H63N12O6	S-4	C-3	O=C(CC1=CNC2=C1C(O)=CC=C2)NC(CC(N)=O)C(NCCCCCNC(C(N)CCCCN(C)CCCNC(C(N)CCCNC(N)=N)=O)=O)=O	InChI=1S/C35H60N12O6/c1-47(19-9-17-42-33(52)25(37)11-8-16-44-35(39)40)18-6-3-10-24(36)32(51)41-14-4-2-5-15-43-34(53)27(21-29(38)49)46-30(50)20-23-22-45-26-12-7-13-28(48)31(23)26/h7,12-13,22,24-25,27,45,48H,2-6,8-11,14-21,36-37H2,1H3,(H2,38,49)(H,41,51)(H,42,52)(H,43,53)(H,46,50)(H4,39,40,44)
4-OH-IndAcAsn5ßAla3	NPTX 517|NPTX 517E	517.30127	C25H39N7O5	S-4	C-3	O=C(CC1=CNC2=C1C(O)=CC=C2)NC(CC(N)=O)C(NCCCCCNC(CCNCCCN)=O)=O	InChI=1S/C25H39N7O5/c26-9-5-10-28-13-8-22(35)29-11-2-1-3-12-30-25(37)19(15-21(27)34)32-23(36)14-17-16-31-18-6-4-7-20(33)24(17)18/h4,6-7,16,19,28,31,33H,1-3,5,8-15,26H2,(H2,27,34)(H,29,35)(H,30,37)(H,32,36)
4-OH-IndAcAsn5ßAla3Arg	NPTX 673E	673.40238	C31H51N11O6	S-3	C-1	O=C(NC(CC(N)=O)C(NCCCCCNC(CCNCCCNC(C(N)CCCNC(N)=N)=O)=O)=O)CC1=CNC2=C1C(O)=CC=C2	InChI=1S/C31H51N11O6/c32-21(7-5-14-40-31(34)35)29(47)38-15-6-11-36-16-10-26(45)37-12-2-1-3-13-39-30(48)23(18-25(33)44)42-27(46)17-20-19-41-22-8-4-9-24(43)28(20)22/h4,8-9,19,21,23,36,41,43H,1-3,5-7,10-18,32H2,(H2,33,44)(H,37,45)(H,38,47)(H,39,48)(H,42,46)(H4,34,35,40)
4-OH-IndAcAsn5ßAla3ßAla4ßAla4	NPTX 801E	801.52249	C39H67N11O7	S-3	C-1	O=C(NC(CC(N)=O)C(NCCCCCNC(CCNCCCNC(CCNCCCCNC(CCNCCCCN)=O)=O)=O)=O)CC1=CNC2=C1C(O)=CC=C2	InChI=1S/C39H67N11O7/c40-15-2-5-16-42-23-12-35(54)46-20-7-6-17-43-24-13-36(55)47-22-9-18-44-25-14-34(53)45-19-3-1-4-21-48-39(57)31(27-33(41)52)50-37(56)26-29-28-49-30-10-8-11-32(51)38(29)30/h8,10-11,28,31,42-44,49,51H,1-7,9,12-27,40H2,(H2,41,52)(H,45,53)(H,46,54)(H,47,55)(H,48,57)(H,50,56)
4-OH-IndAcAsn5ßAla3ßAla4ßAla4ßAla4	NPTX 943E	943.63311	C46H81N13O8	S-4	C-3	O=C(NC(CC(N)=O)C(NCCCCCNC(CCNCCCNC(CCNCCCCNC(CCNCCCCNC(CCNCCCCN)=O)=O)=O)=O)=O)CC1=CNC2=C1C(O)=CC=C2	InChI=1S/C46H81N13O8/c47-18-2-5-19-49-28-14-41(63)54-24-8-6-20-50-29-15-42(64)55-25-9-7-21-51-30-16-43(65)56-27-11-22-52-31-17-40(62)53-23-3-1-4-26-57-46(67)37(33-39(48)61)59-44(66)32-35-34-58-36-12-10-13-38(60)45(35)36/h10,12-13,34,37,49-52,58,60H,1-9,11,14-33,47H2,(H2,48,61)(H,53,62)(H,54,63)(H,55,64)(H,56,65)(H,57,67)(H,59,66)
4-OH-IndAcAsn5ßAla4	NPTX 531|NPTX 531D	531.31692	C26H41N7O5	S-4	C-3	O=C(NC(CC(N)=O)C(NCCCCCNC(CCNCCCCN)=O)=O)CC1=CNC2=C1C(O)=CC=C2	InChI=1S/C26H41N7O5/c27-10-2-5-11-29-14-9-23(36)30-12-3-1-4-13-31-26(38)20(16-22(28)35)33-24(37)15-18-17-32-19-7-6-8-21(34)25(18)19/h6-8,17,20,29,32,34H,1-5,9-16,27H2,(H2,28,35)(H,30,36)(H,31,38)(H,33,37)
4-OH-IndAcAsn5ßAla4Arg	NPTX 687|NPTX 687D	687.41803	C32H53N11O6	S-4	C-1	O=C(NC(CC(N)=O)C(NCCCCCNC(CCNCCCCNC(C(N)CCCNC(N)=N)=O)=O)=O)CC1=CNC2=C1C(O)=CC=C2	InChI=1S/C32H53N11O6/c33-22(8-7-16-41-32(35)36)30(48)39-15-5-4-12-37-17-11-27(46)38-13-2-1-3-14-40-31(49)24(19-26(34)45)43-28(47)18-21-20-42-23-9-6-10-25(44)29(21)23/h6,9-10,20,22,24,37,42,44H,1-5,7-8,11-19,33H2,(H2,34,45)(H,38,46)(H,39,48)(H,40,49)(H,43,47)(H4,35,36,41)
4-OH-IndAcAsn5ßAla4OrnArg	Nephilatoxin 2|NPTX 2|NPTX 801E	801.49734	C37H63N13O7	S-4	C-3	O=C(CC1=CNC2=C1C(O)=CC=C2)NCCNCCCCCNC(CCNCCCCNC(C(CCCN)NC(C(N)CCCNC(N)=N)=O)=O)=O	InChI=1S/C35H62N12O5/c36-14-7-11-28(47-33(51)26(37)9-8-19-45-35(38)39)34(52)44-18-5-4-16-40-20-13-30(49)42-17-3-1-2-15-41-21-22-43-31(50)23-25-24-46-27-10-6-12-29(48)32(25)27/h6,10,12,24,26,28,40-41,46,48H,1-5,7-9,11,13-23,36-37H2,(H,42,49)(H,43,50)(H,44,52)(H,47,51)(H4,38,39,45)
4-OH-IndAcAsn5ßAla4ßAla4	NPTX 673|NPTX 673D	673.42753	C33H55N9O6	S-3	C-1	O=C(NC(CC(N)=O)C(NCCCCCNC(CCNCCCCNC(CCNCCCCN)=O)=O)=O)CC1=CNC2=C1C(O)=CC=C2	InChI=1S/C33H55N9O6/c34-13-2-5-14-36-19-11-30(46)39-17-7-6-15-37-20-12-29(45)38-16-3-1-4-18-40-33(48)26(22-28(35)44)42-31(47)21-24-23-41-25-9-8-10-27(43)32(24)25/h8-10,23,26,36-37,41,43H,1-7,11-22,34H2,(H2,35,44)(H,38,45)(H,39,46)(H,40,48)(H,42,47)
4-OH-IndAcAsn5ßAla4ßAla4ßAla4	Nephilatoxin 5|NPTX 5	815.53814	C40H69N11O7	S-1	C-1	O=C(CC1=CNC2=C1C(O)=CC=C2)NC(CC(N)=O)C(NCCCCCNC(CCNCCCCNC(CCNCCCCNC(CCNCCCCN)=O)=O)=O)=O	InChI=1S/C40H69N11O7/c41-16-2-5-17-43-24-13-36(55)47-21-8-7-19-45-26-15-37(56)48-22-9-6-18-44-25-14-35(54)46-20-3-1-4-23-49-40(58)32(28-34(42)53)51-38(57)27-30-29-50-31-11-10-12-33(52)39(30)31/h10-12,29,32,43-45,50,52H,1-9,13-28,41H2,(H2,42,53)(H,46,54)(H,47,55)(H,48,56)(H,49,58)(H,51,57)
4-OH-IndAcAsn5ßAla4ßAla4ßAla4ßAla4	Nephilatoxin 6|NPTX 6|NPTX 957	957.64876	C47H83N13O8	S-1	C-1	O=C(CC1=CNC2=C1C(O)=CC=C2)NC(CC(N)=O)C(NCCCCCNC(CCNCCCCNC(CCNCCCCNC(CCNCCCCNC(CCNCCCCN)=O)=O)=O)=O)=O	InChI=1S/C47H83N13O8/c48-19-2-5-20-50-29-15-42(64)55-25-9-7-22-52-31-17-44(66)57-27-11-8-23-53-32-18-43(65)56-26-10-6-21-51-30-16-41(63)54-24-3-1-4-28-58-47(68)38(34-40(49)62)60-45(67)33-36-35-59-37-13-12-14-39(61)46(36)37/h12-14,35,38,50-53,59,61H,1-11,15-34,48H2,(H2,49,62)(H,54,63)(H,55,64)(H,56,65)(H,57,66)(H,58,68)(H,60,67)
4-OH-IndAcAsn5ßAla43	Nephilatoxin 1|NPTX 1	588.37477	C29H48N8O5	S-1	C-2	O=C(CC1=CNC2=C1C(O)=CC=C2)NC(CC(N)=O)C(NCCCCCNC(CCNCCCCNCCCN)=O)=O	InChI=1S/C29H48N8O5/c30-11-7-14-32-12-4-5-13-33-17-10-26(40)34-15-2-1-3-16-35-29(42)23(19-25(31)39)37-27(41)18-21-20-36-22-8-6-9-24(38)28(21)22/h6,8-9,20,23,32-33,36,38H,1-5,7,10-19,30H2,(H2,31,39)(H,34,40)(H,35,42)(H,37,41)
4-OH-IndAcAsn5ßAla43Arg	NPTX 744|NPTX 744A	744.47588	C35H60N12O6	S-4	C-3	O=C(NC(CC(N)=O)C(NCCCCCNC(CCNCCCCNCCCNC(C(CCCNC(N)=N)N)=O)=O)=O)CC1=CNC2=C1C(O)=CC=C2	InChI=1S/C35H60N12O6/c36-25(9-7-18-45-35(38)39)33(52)43-19-8-15-40-13-4-5-14-41-20-12-30(50)42-16-2-1-3-17-44-34(53)27(22-29(37)49)47-31(51)21-24-23-46-26-10-6-11-28(48)32(24)26/h6,10-11,23,25,27,40-41,46,48H,1-5,7-9,12-22,36H2,(H2,37,49)(H,42,50)(H,43,52)(H,44,53)(H,47,51)(H4,38,39,45)
4-OH-IndAcAsn5ßAla43ßAla4	NPTX 730|NPTX 730A	730.48538	C36H62N10O6	S-4	C-3	O=C(CC1=CNC2=C1C(O)=CC=C2)NC(CC(N)=O)C(NCCCCCNC(CCNCCCCNCCCNC(CCNCCCCN)=O)=O)=O	InChI=1S/C36H62N10O6/c37-14-2-5-15-40-22-13-33(50)43-21-9-18-39-16-6-7-17-41-23-12-32(49)42-19-3-1-4-20-44-36(52)29(25-31(38)48)46-34(51)24-27-26-45-28-10-8-11-30(47)35(27)28/h8,10-11,26,29,39-41,45,47H,1-7,9,12-25,37H2,(H2,38,48)(H,42,49)(H,43,50)(H,44,52)(H,46,51)
4-OH-IndAcAsn5ßAla43ßAla4ßAla4	NPTX 873|NPTX 872A	872.59599	C43H76N12O7	S-4	C-3	O=C(CC1=CNC2=C1C(O)=CC=C2)NC(CC(N)=O)C(NCCCCCNC(CCNCCCCNCCCNC(CCNCCCCNC(CCNCCCCN)=O)=O)=O)=O	InChI=1S/C43H76N12O7/c44-17-2-5-18-47-27-14-39(59)51-24-9-8-21-49-29-16-40(60)52-26-11-22-46-19-6-7-20-48-28-15-38(58)50-23-3-1-4-25-53-43(62)35(31-37(45)57)55-41(61)30-33-32-54-34-12-10-13-36(56)42(33)34/h10,12-13,32,35,46-49,54,56H,1-9,11,14-31,44H2,(H2,45,57)(H,50,58)(H,51,59)(H,52,60)(H,53,62)(H,55,61)
4-OH-IndAcAsn34	-	432.24850	C21H32N6O4	S-3	C-1	O=C(CC1=CNC2=C1C(O)=CC=C2)NC(CC(N)=O)C(NCCCCNCCCN)=O	InChI=1S/C21H32N6O4/c22-7-4-9-24-8-1-2-10-25-21(31)16(12-18(23)29)27-19(30)11-14-13-26-15-5-3-6-17(28)20(14)15/h3,5-6,13,16,24,26,28H,1-2,4,7-12,22H2,(H2,23,29)(H,25,31)(H,27,30)
4-OH-IndAcAsn34ßAla3	-	560.34347	C27H44N8O5	S-3	C-1	O=C(NC(CC(N)=O)C(NCCCNCCCCNC(CCNCCCN)=O)=O)CC1=CNC2=C1C(O)=CC=C2	InChI=1S/C27H44N8O5/c28-9-4-11-31-15-8-24(38)32-13-2-1-10-30-12-5-14-33-27(40)21(17-23(29)37)35-25(39)16-19-18-34-20-6-3-7-22(36)26(19)20/h3,6-7,18,21,30-31,34,36H,1-2,4-5,8-17,28H2,(H2,29,37)(H,32,38)(H,33,40)(H,35,39)
4-OH-IndAcAsn34ßAla4	-	574.35912	C28H46N8O5	S-3	C-1	O=C(NC(CC(N)=O)C(NCCCNCCCCNC(CCNCCCCN)=O)=O)CC1=CNC2=C1C(O)=CC=C2	InChI=1S/C28H46N8O5/c29-10-1-2-11-32-16-9-25(39)33-14-4-3-12-31-13-6-15-34-28(41)22(18-24(30)38)36-26(40)17-20-19-35-21-7-5-8-23(37)27(20)21/h5,7-8,19,22,31-32,35,37H,1-4,6,9-18,29H2,(H2,30,38)(H,33,39)(H,34,41)(H,36,40)
4-OH-IndAcAsn43	-	432.24850	C21H32N6O4	S-3	C-1	O=C(CC1=CNC2=C1C(O)=CC=C2)NC(CC(N)=O)C(NCCCCNCCCN)=O	InChI=1S/C21H32N6O4/c22-7-4-9-24-8-1-2-10-25-21(31)16(12-18(23)29)27-19(30)11-14-13-26-15-5-3-6-17(28)20(14)15/h3,5-6,13,16,24,26,28H,1-2,4,7-12,22H2,(H2,23,29)(H,25,31)(H,27,30)
4-OH-IndAcAsn43Arg	-	588.34961	C27H44N10O5	S-3	C-1	O=C(CC1=CNC2=C1C(O)=CC=C2)NC(CC(N)=O)C(NCCCCNCCCNC(C(CCCNC(N)=N)N)=O)=O	InChI=1S/C27H44N10O5/c28-18(6-4-12-35-27(30)31)25(41)33-13-5-10-32-9-1-2-11-34-26(42)20(15-22(29)39)37-23(40)14-17-16-36-19-7-3-8-21(38)24(17)19/h3,7-8,16,18,20,32,36,38H,1-2,4-6,9-15,28H2,(H2,29,39)(H,33,41)(H,34,42)(H,37,40)(H4,30,31,35)
4-OH-IndAcAsn43Lys	-	560.34347	C27H44N8O5	S-3	C-1	O=C(CC1=CNC2=C1C(O)=CC=C2)NC(CC(N)=O)C(NCCCCNCCCNC(C(CCCCN)N)=O)=O	InChI=1S/C27H44N8O5/c28-10-2-1-7-19(29)26(39)32-14-6-12-31-11-3-4-13-33-27(40)21(16-23(30)37)35-24(38)15-18-17-34-20-8-5-9-22(36)25(18)20/h5,8-9,17,19,21,31,34,36H,1-4,6-7,10-16,28-29H2,(H2,30,37)(H,32,39)(H,33,40)(H,35,38)
4-OH-IndAcAsn43ßAla4	-	574.35912	C28H46N8O5	S-3	C-1	O=C(NC(CC(N)=O)C(NCCCCNCCCNC(CCNCCCCN)=O)=O)CC1=CNC2=C1C(O)=CC=C2	InChI=1S/C28H46N8O5/c29-10-1-2-11-32-16-9-25(39)33-15-6-13-31-12-3-4-14-34-28(41)22(18-24(30)38)36-26(40)17-20-19-35-21-7-5-8-23(37)27(20)21/h5,7-8,19,22,31-32,35,37H,1-4,6,9-18,29H2,(H2,30,38)(H,33,39)(H,34,41)(H,36,40)
4-OH-IndAcAsn53	LF 446F	446.26415	C22H34N6O4	S-3	C-1	O=C(NC(CC(N)=O)C(NCCCCCNCCCN)=O)CC1=CNC2=C1C(O)=CC=C2	InChI=1S/C22H34N6O4/c23-8-5-10-25-9-2-1-3-11-26-22(32)17(13-19(24)30)28-20(31)12-15-14-27-16-6-4-7-18(29)21(15)16/h4,6-7,14,17,25,27,29H,1-3,5,8-13,23H2,(H2,24,30)(H,26,32)(H,28,31)
4-OH-IndAcAsn333	-	475.29070	C23H37N7O4	S-3	C-1	O=C(NC(CC(N)=O)C(NCCCNCCCNCCCN)=O)CC1=CNC2=C1C(O)=CC=C2	InChI=1S/C23H37N7O4/c24-7-2-8-26-9-3-10-27-11-4-12-28-23(34)18(14-20(25)32)30-21(33)13-16-15-29-17-5-1-6-19(31)22(16)17/h1,5-6,15,18,26-27,29,31H,2-4,7-14,24H2,(H2,25,32)(H,28,34)(H,30,33)
4-OH-IndAcAsn343	LF 489D	489.30635	C24H39N7O4	S-3	C-1	O=C(NC(CC(N)=O)C(NCCCNCCCCNCCCN)=O)CC1=CNC2=C1C(O)=CC=C2	InChI=1S/C24H39N7O4/c25-8-4-11-27-9-1-2-10-28-12-5-13-29-24(35)19(15-21(26)33)31-22(34)14-17-16-30-18-6-3-7-20(32)23(17)18/h3,6-7,16,19,27-28,30,32H,1-2,4-5,8-15,25H2,(H2,26,33)(H,29,35)(H,31,34)
4-OH-IndAcAsn353	LF 503B	503.32200	C25H41N7O4	S-3	C-1	O=C(NC(CC(N)=O)C(NCCCNCCCCCNCCCN)=O)CC1=CNC2=C1C(O)=CC=C2	InChI=1S/C25H41N7O4/c26-9-5-12-28-10-2-1-3-11-29-13-6-14-30-25(36)20(16-22(27)34)32-23(35)15-18-17-31-19-7-4-8-21(33)24(18)19/h4,7-8,17,20,28-29,31,33H,1-3,5-6,9-16,26H2,(H2,27,34)(H,30,36)(H,32,35)
4-OH-IndAcAsn433	LF 489E|NPTX 489|NPTX 489B	489.30635	C24H39N7O4	S-3	C-1	O=C(CC1=CNC2=C1C(O)=CC=C2)NC(CC(N)=O)C(NCCCCNCCCNCCCN)=O	InChI=1S/C24H39N7O4/c25-8-4-10-28-12-5-11-27-9-1-2-13-29-24(35)19(15-21(26)33)31-22(34)14-17-16-30-18-6-3-7-20(32)23(17)18/h3,6-7,16,19,27-28,30,32H,1-2,4-5,8-15,25H2,(H2,26,33)(H,29,35)(H,31,34)
4-OH-IndAcAsn433Arg	Arg 645|NPTX 645|NPTX 645B	645.40746	C30H51N11O5	S-3	C-1	O=C(NC(CC(N)=O)C(NCCCCNCCCNCCCNC(C(N)CCCNC(N)=N)=O)=O)CC1=CNC2=C1C(O)=CC=C2	InChI=1S/C30H51N11O5/c31-21(7-4-15-39-30(33)34)28(45)37-16-6-13-36-12-5-11-35-10-1-2-14-38-29(46)23(18-25(32)43)41-26(44)17-20-19-40-22-8-3-9-24(42)27(20)22/h3,8-9,19,21,23,35-36,40,42H,1-2,4-7,10-18,31H2,(H2,32,43)(H,37,45)(H,38,46)(H,41,44)(H4,33,34,39)
4-OH-IndAcAsn433Lys	-	617.40132	C30H51N9O5	S-3	C-1	O=C(CC1=CNC2=C1C(O)=CC=C2)NC(CC(N)=O)C(NCCCCNCCCNCCCNC(C(CCCCN)N)=O)=O	InChI=1S/C30H51N9O5/c31-11-2-1-8-22(32)29(43)36-17-7-15-35-14-6-13-34-12-3-4-16-37-30(44)24(19-26(33)41)39-27(42)18-21-20-38-23-9-5-10-25(40)28(21)23/h5,9-10,20,22,24,34-35,38,40H,1-4,6-8,11-19,31-32H2,(H2,33,41)(H,36,43)(H,37,44)(H,39,42)
4-OH-IndAcAsn433ßAla4	NPTX 631|NPTX 631B	631.41697	C31H53N9O5	S-3	C-1	O=C(CC1=CNC2=C1C(O)=CC=C2)NC(CC(N)=O)C(NCCCCNCCCNCCCNC(CCNCCCCN)=O)=O	InChI=1S/C31H53N9O5/c32-11-1-2-12-36-19-10-28(43)37-18-7-16-35-15-6-14-34-13-3-4-17-38-31(45)25(21-27(33)42)40-29(44)20-23-22-39-24-8-5-9-26(41)30(23)24/h5,8-9,22,25,34-36,39,41H,1-4,6-7,10-21,32H2,(H2,33,42)(H,37,43)(H,38,45)(H,40,44)
4-OH-IndAcAsn433ßAla4ßAla4	NPTX 773|NPTX 773B	773.52758	C38H67N11O6	S-3	C-1	O=C(NC(CC(N)=O)C(NCCCCNC(CCNCCCNC(CCNCCCCNC(CCNCCCCNC(CCNCCCCN)=O)=O)=O)=O)=O)CC1=CNC2=C1C(O)=CC=C2	InChI=1S/C45H79N13O8/c46-17-1-2-18-48-27-13-39(61)52-22-5-3-19-49-28-14-40(62)53-23-6-4-20-50-29-15-42(64)55-26-10-21-51-30-16-41(63)54-24-7-8-25-56-45(66)36(32-38(47)60)58-43(65)31-34-33-57-35-11-9-12-37(59)44(34)35/h9,11-12,33,36,48-51,57,59H,1-8,10,13-32,46H2,(H2,47,60)(H,52,61)(H,53,62)(H,54,63)(H,55,64)(H,56,66)(H,58,65)
4-OH-IndAcAsn533	LF 503C	503.32200	C25H41N7O4	S-3	C-1	O=C(NC(CC(N)=O)C(NCCCCCNCCCNCCCN)=O)CC1=CNC2=C1C(O)=CC=C2	InChI=1S/C25H41N7O4/c26-9-5-11-29-13-6-12-28-10-2-1-3-14-30-25(36)20(16-22(27)34)32-23(35)15-18-17-31-19-7-4-8-21(33)24(18)19/h4,7-8,17,20,28-29,31,33H,1-3,5-6,9-16,26H2,(H2,27,34)(H,30,36)(H,32,35)
4-OH-IndAcAsn533Arg	AR 659|Arg 659|Argiopinin 3|Argiotoxin 659|ArgTX 659	659.42311	C31H53N11O5	S-1	C-3	O=C(NC(CC(N)=O)C(NCCCCCNCCCNCCCNC(C(N)CCCNC(N)=N)=O)=O)CC1=CNC2=C1C(O)=CC=C2	InChI=1S/C31H53N11O5/c32-22(8-5-16-40-31(34)35)29(46)38-17-7-14-37-13-6-12-36-11-2-1-3-15-39-30(47)24(19-26(33)44)42-27(45)18-21-20-41-23-9-4-10-25(43)28(21)23/h4,9-10,20,22,24,36-37,41,43H,1-3,5-8,11-19,32H2,(H2,33,44)(H,38,46)(H,39,47)(H,42,45)(H4,34,35,40)
4-OH-IndAcLysMe53Arg	Arg 630|Argiopinin 4	630.43295	C31H54N10O4	S-4	C-3	O=C(NC(CCCCNC)C(NCCCCCNCCCNC(C(N)CCCNC(N)=N)=O)=O)CC1=CNC2=C1C(O)=CC=C2	InChI=1S/C31H54N10O4/c1-35-14-6-3-11-25(41-27(43)20-22-21-40-24-12-7-13-26(42)28(22)24)30(45)38-17-5-2-4-15-36-16-9-19-37-29(44)23(32)10-8-18-39-31(33)34/h7,12-13,21,23,25,35-36,40,42H,2-6,8-11,14-20,32H2,1H3,(H,37,44)(H,38,45)(H,41,43)(H4,33,34,39)
4-OH-IndAcLysMe₂5(Me)3Arg	Arg 658|Argiopinin 5	658.46425	C33H58N10O4	S-4	C-3	O=C(NC(CCCCN(C)C)C(NCCCCCN(C)CCCNC(C(N)CCCNC(N)=N)=O)=O)CC1=CNC2=C1C(O)=CC=C2	InChI=1S/C33H58N10O4/c1-42(2)19-8-5-13-27(41-29(45)22-24-23-40-26-14-9-15-28(44)30(24)26)32(47)38-16-6-4-7-20-43(3)21-11-18-37-31(46)25(34)12-10-17-39-33(35)36/h9,14-15,23,25,27,40,44H,4-8,10-13,16-22,34H2,1-3H3,(H,37,46)(H,38,47)(H,41,45)(H4,35,36,39)
4-OH-IndAcOrnAsn5ßAla4ßAla4	Nephilatoxin 3|NPTX 3	787.50684	C38H65N11O7	S-4	C-3	O=C(CC1=CNC2=C1C(O)=CC=C2)NC(C(CCCN)NC(CC(N)=O)C(NCCCCCNC(CCNCCCCNC(CCNCCCCN)=O)=O)=O)=O	InChI=1S/C38H65N11O7/c39-15-2-5-17-42-22-13-34(53)45-20-7-6-18-43-23-14-33(52)44-19-3-1-4-21-46-37(55)30(25-32(41)51)48-29(11-9-16-40)38(56)49-35(54)24-27-26-47-28-10-8-12-31(50)36(27)28/h8,10,12,26,29-30,42-43,47-48,50H,1-7,9,11,13-25,39-40H2,(H2,41,51)(H,44,52)(H,45,53)(H,46,55)(H,49,54,56)
4-OH-IndAcOrnAsn5ßAla4ßAla4ßAla4	Nephilatoxin 4|NPTX 4	929.61746	C45H79N13O8	S-4	C-3	O=C(CC1=CNC2=C1C(O)=CC=C2)NC(C(CCCN)NC(CC(N)=O)C(NCCCCCNC(CCNCCCCNC(CCNCCCCNC(CCNCCCCN)=O)=O)=O)=O)=O	InChI=1S/C45H79N13O8/c46-18-2-5-20-49-27-15-40(62)53-24-8-7-22-51-29-17-41(63)54-25-9-6-21-50-28-16-39(61)52-23-3-1-4-26-55-44(65)36(31-38(48)60)57-35(13-11-19-47)45(66)58-42(64)30-33-32-56-34-12-10-14-37(59)43(33)34/h10,12,14,32,35-36,49-51,56-57,59H,1-9,11,13,15-31,46-47H2,(H2,48,60)(H,52,61)(H,53,62)(H,54,63)(H,55,65)(H,58,64,66)
4-OH-IndAcßAla343	LH 446	446.30054	C23H38N6O3	S-3	C-3	O=C(NCCC(NCCCNCCCCNCCCN)=O)CC1=CNC2=C1C(O)=CC=C2	InChI=1S/C23H38N6O3/c24-9-4-12-25-10-1-2-11-26-13-5-14-27-21(31)8-15-28-22(32)16-18-17-29-19-6-3-7-20(30)23(18)19/h3,6-7,17,25-26,29-30H,1-2,4-5,8-16,24H2,(H,27,31)(H,28,32)
4-OH-IndAcßAla353	LH 460	460.31619	C24H40N6O3	S-3	C-3	O=C(NCCC(NCCCNCCCCCNCCCN)=O)CC1=CNC2=C1C(O)=CC=C2	InChI=1S/C24H40N6O3/c25-10-5-13-26-11-2-1-3-12-27-14-6-15-28-22(32)9-16-29-23(33)17-19-18-30-20-7-4-8-21(31)24(19)20/h4,7-8,18,26-27,30-31H,1-3,5-6,9-17,25H2,(H,28,32)(H,29,33)
4-OH-PhAcAsn3(Me)43	LF 464A	464.31110	C23H40N6O4	S-3	C-3	O=C(NC(CC(N)=O)C(NCCCN(C)CCCCNCCCN)=O)CC1=CC=C(O)C=C1	InChI=1S/C23H40N6O4/c1-29(14-3-2-11-26-12-4-10-24)15-5-13-27-23(33)20(17-21(25)31)28-22(32)16-18-6-8-19(30)9-7-18/h6-9,20,26,30H,2-5,10-17,24H2,1H3,(H2,25,31)(H,27,33)(H,28,32)
4-OH-PhAcAsn4	-	336.17976	C16H24N4O4	S-3	C-1	O=C(NC(CC(N)=O)C(NCCCCN)=O)CC1=CC=C(O)C=C1	InChI=1S/C16H24N4O4/c17-7-1-2-8-19-16(24)13(10-14(18)22)20-15(23)9-11-3-5-12(21)6-4-11/h3-6,13,21H,1-2,7-10,17H2,(H2,18,22)(H,19,24)(H,20,23)
4-OH-PhAcAsn5ßAla3	Joramine|Joroamine	478.29037	C23H38N6O5	S-1	C-2	O=C(NC(CC(N)=O)C(NCCCCCNC(CCNCCCN)=O)=O)CC1=CC=C(O)C=C1	InChI=1S/C23H38N6O5/c24-10-4-11-26-14-9-21(32)27-12-2-1-3-13-28-23(34)19(16-20(25)31)29-22(33)15-17-5-7-18(30)8-6-17/h5-8,19,26,30H,1-4,9-16,24H2,(H2,25,31)(H,27,32)(H,28,34)(H,29,33)
4-OH-PhAcAsn43	-	393.23760	C19H31N5O4	S-3	C-1	O=C(NC(CC(N)=O)C(NCCCCNCCCN)=O)CC1=CC=C(O)C=C1	InChI=1S/C19H31N5O4/c20-8-3-10-22-9-1-2-11-23-19(28)16(13-17(21)26)24-18(27)12-14-4-6-15(25)7-5-14/h4-7,16,22,25H,1-3,8-13,20H2,(H2,21,26)(H,23,28)(H,24,27)
4-OH-PhAcAsn53	LF 407F	407.25325	C20H33N5O4	S-3	C-3	O=C(NC(CC(N)=O)C(NCCCCCNCCCN)=O)CC1=CC=C(O)C=C1	InChI=1S/C20H33N5O4/c21-9-4-11-23-10-2-1-3-12-24-20(29)17(14-18(22)27)25-19(28)13-15-5-7-16(26)8-6-15/h5-8,17,23,26H,1-4,9-14,21H2,(H2,22,27)(H,24,29)(H,25,28)
4-OH-PhAcAsn343	LF 450D	450.29545	C22H38N6O4	S-3	C-1	O=C(NC(CC(N)=O)C(NCCCNCCCCNCCCN)=O)CC1=CC=C(O)C=C1	InChI=1S/C22H38N6O4/c23-9-3-12-25-10-1-2-11-26-13-4-14-27-22(32)19(16-20(24)30)28-21(31)15-17-5-7-18(29)8-6-17/h5-8,19,25-26,29H,1-4,9-16,23H2,(H2,24,30)(H,27,32)(H,28,31)
4-OH-PhAcAsn353	LF 464B	464.31110	C23H40N6O4	S-3	C-1	O=C(NC(CC(N)=O)C(NCCCNCCCCCNCCCN)=O)CC1=CC=C(O)C=C1	InChI=1S/C23H40N6O4/c24-10-4-13-26-11-2-1-3-12-27-14-5-15-28-23(33)20(17-21(25)31)29-22(32)16-18-6-8-19(30)9-7-18/h6-9,20,26-27,30H,1-5,10-17,24H2,(H2,25,31)(H,28,33)(H,29,32)
4-OH-PhAcAsn433	LF 450E	450.29545	C22H38N6O4	S-3	C-1	O=C(NC(CC(N)=O)C(NCCCCNCCCNCCCN)=O)CC1=CC=C(O)C=C1	InChI=1S/C22H38N6O4/c23-9-3-11-26-13-4-12-25-10-1-2-14-27-22(32)19(16-20(24)30)28-21(31)15-17-5-7-18(29)8-6-17/h5-8,19,25-26,29H,1-4,9-16,23H2,(H2,24,30)(H,27,32)(H,28,31)
4-OH-PhAcAsn533	LF 464C	464.31110	C23H40N6O4	S-3	C-3	O=C(NC(CC(N)=O)C(NCCCCCNCCCNCCCN)=O)CC1=CC=C(O)C=C1	InChI=1S/C23H40N6O4/c24-10-4-12-27-14-5-13-26-11-2-1-3-15-28-23(33)20(17-21(25)31)29-22(32)16-18-6-8-19(30)9-7-18/h6-9,20,26-27,30H,1-5,10-17,24H2,(H2,25,31)(H,28,33)(H,29,32)
4-OH-PhLac343	PA 366	366.26309	C19H34N4O3	S-2	C-1	NCCCNCCCCNCCCNC(C(O)CC1=CC=C(O)C=C1)=O	InChI=1S/C19H34N4O3/c20-9-3-12-21-10-1-2-11-22-13-4-14-23-19(26)18(25)15-16-5-7-17(24)8-6-16/h5-8,18,21-22,24-25H,1-4,9-15,20H2,(H,23,26)
Ac3(Me)43	-	258.24196	C13H30N4O	S-3	C-1	CC(NCCCN(C)CCCCNCCCN)=O	InChI=1S/C13H30N4O/c1-13(18)16-10-6-12-17(2)11-4-3-8-15-9-5-7-14/h15H,3-12,14H2,1-2H3,(H,16,18)
Ac3(OH)334Gu	-	359.30087	C16H37N7O2	S-3	C-1	CC(NCCCN(O)CCCNCCCNCCCCNC(N)=N)=O	InChI=1S/C16H37N7O2/c1-15(24)21-12-6-14-23(25)13-5-10-20-9-4-8-19-7-2-3-11-22-16(17)18/h19-20,25H,2-14H2,1H3,(H,21,24)(H4,17,18,22)
Ac3(OH)3343	-	374.33692	C18H42N6O2	S-3	C-1	CC(NCCCN(O)CCCNCCCNCCCCNCCCN)=O	InChI=1S/C18H42N6O2/c1-18(25)23-15-7-17-24(26)16-6-14-22-13-5-12-21-10-3-2-9-20-11-4-8-19/h20-22,26H,2-17,19H2,1H3,(H,23,25)
Ac4	-	130.11061	C6H14N2O	S-3	C-1	CC(NCCCCN)=O	InChI=1S/C6H14N2O/c1-6(9)8-5-3-2-4-7/h2-5,7H2,1H3,(H,8,9)
Ac34	-	187.16846	C9H21N3O	S-3	C-1	NCCCCNCCCNC(C)=O	InChI=1S/C9H21N3O/c1-9(13)12-8-4-7-11-6-3-2-5-10/h11H,2-8,10H2,1H3,(H,12,13)
Ac333(OH)4	-	317.27908	C15H35N5O2	S-3	C-1	CC(NCCCNCCCNCCCN(O)CCCCN)=O	InChI=1S/C15H35N5O2/c1-15(21)19-12-5-10-17-8-4-9-18-11-6-14-20(22)13-3-2-7-16/h17-18,22H,2-14,16H2,1H3,(H,19,21)
Ac334	N-acetylthermospermine	244.22631	C12H28N4O	S-1	C-1	CC(NCCCNCCCNCCCCN)=O	InChI=1S/C12H28N4O/c1-12(17)16-11-5-10-15-9-4-8-14-7-3-2-6-13/h14-15H,2-11,13H2,1H3,(H,16,17)
Ac343	-	244.22631	C12H28N4O	S-1	C-1	CC(NCCCNCCCCNCCCN)=O	InChI=1S/C12H28N4O/c1-12(17)16-11-5-10-15-8-3-2-7-14-9-4-6-13/h14-15H,2-11,13H2,1H3,(H,16,17)
Ac353	-	258.24196	C13H30N4O	S-3	C-1	CC(NCCCNCCCCCNCCCN)=O	InChI=1S/C13H30N4O/c1-13(18)17-12-6-11-16-9-4-2-3-8-15-10-5-7-14/h15-16H,2-12,14H2,1H3,(H,17,18)
Ac3334	-	301.28416	C15H35N5O	S-3	C-1	CC(NCCCNCCCNCCCNCCCCN)=O	InChI=1S/C15H35N5O/c1-15(21)20-14-6-13-19-12-5-11-18-10-4-9-17-8-3-2-7-16/h17-19H,2-14,16H2,1H3,(H,20,21)
Ac3334Gu	-	343.30596	C16H37N7O	S-3	C-1	NC(NCCCCNCCCNCCCNCCCNC(C)=O)=N	InChI=1S/C16H37N7O/c1-15(24)22-14-6-12-21-11-5-10-20-9-4-8-19-7-2-3-13-23-16(17)18/h19-21H,2-14H2,1H3,(H,22,24)(H4,17,18,23)
Ac3335(NMe₃)⁺	-	358.35404	C19H44N5O	S-3	C-1	CC(NCCCNCCCNCCCNCCCCC[N+](C)(C)C)=O	InChI=1S/C19H43N5O/c1-19(25)23-17-10-16-22-15-9-14-21-13-8-12-20-11-6-5-7-18-24(2,3)4/h20-22H,5-18H2,1-4H3/p+1
Ac3343	-	301.28416	C15H35N5O	S-3	C-1	CC(NCCCNCCCNCCCCNCCCN)=O	InChI=1S/C15H35N5O/c1-15(21)20-14-6-13-19-12-5-11-18-9-3-2-8-17-10-4-7-16/h17-19H,2-14,16H2,1H3,(H,20,21)
Ac33334Gu	-	400.36381	C19H44N8O	S-3	C-1	CC(NCCCNCCCNCCCNCCCNCCCCNC(N)=N)=O	InChI=1S/C19H44N8O/c1-18(28)26-17-7-15-25-14-6-13-24-12-5-11-23-10-4-9-22-8-2-3-16-27-19(20)21/h22-25H,2-17H2,1H3,(H,26,28)(H4,20,21,27)
Ac33335(NMe₃)⁺	-	415.41189	C22H51N6O	S-3	C-1	C[N+](C)(C)CCCCCNCCCNCCCNCCCNCCCNC(C)=O	InChI=1S/C22H50N6O/c1-22(29)27-20-11-19-26-18-10-17-25-16-9-15-24-14-8-13-23-12-6-5-7-21-28(2,3)4/h23-26H,5-21H2,1-4H3/p+1
Ac33343	-	358.34201	C18H42N6O	S-3	C-1	CC(NCCCNCCCNCCCNCCCCNCCCN)=O	InChI=1S/C18H42N6O/c1-18(25)24-17-7-16-23-15-6-14-22-13-5-12-21-10-3-2-9-20-11-4-8-19/h20-23H,2-17,19H2,1H3,(H,24,25)
Ac33343Ac	-	400.35257	C20H44N6O2	S-3	C-1	CC(NCCCNCCCNCCCNCCCCNCCCNC(C)=O)=O	InChI=1S/C20H44N6O2/c1-19(27)25-17-7-15-22-10-4-3-9-21-11-5-12-23-13-6-14-24-16-8-18-26-20(2)28/h21-24H,3-18H2,1-2H3,(H,25,27)(H,26,28)
Ac333334Gu	-	457.42166	C22H51N9O	S-3	C-1	CC(NCCCNCCCNCCCNCCCNCCCNCCCCNC(N)=N)=O	InChI=1S/C22H51N9O/c1-21(32)30-20-8-18-29-17-7-16-28-15-6-14-27-13-5-12-26-11-4-10-25-9-2-3-19-31-22(23)24/h25-29H,2-20H2,1H3,(H,30,32)(H4,23,24,31)
Bz3(OH)334Gu	-	421.31652	C21H39N7O2	S-3	C-1	O=C(C1=CC=CC=C1)NCCCN(O)CCCNCCCNCCCCNC(N)=N	InChI=1S/C21H39N7O2/c22-21(23)27-15-5-4-11-24-12-6-13-25-14-7-17-28(30)18-8-16-26-20(29)19-9-2-1-3-10-19/h1-3,9-10,24-25,30H,4-8,11-18H2,(H,26,29)(H4,22,23,27)
Bz3(OH)335(NMe₃)⁺	-	436.36460	C24H46N5O2	S-3	C-1	O=C(NCCCN(O)CCCNCCCNCCCCC[N+](C)(C)C)C1=CC=CC=C1	InChI=1S/C24H45N5O2/c1-29(2,3)22-9-5-8-15-25-16-10-17-26-18-11-20-28(31)21-12-19-27-24(30)23-13-6-4-7-14-23/h4,6-7,13-14,25-26,31H,5,8-12,15-22H2,1-3H3/p+1
Bz3(OH)3343	-	436.35257	C23H44N6O2	S-3	C-1	O=C(NCCCN(O)CCCNCCCNCCCCNCCCN)C1=CC=CC=C1	InChI=1S/C23H44N6O2/c24-12-6-15-25-13-4-5-14-26-16-7-17-27-18-8-20-29(31)21-9-19-28-23(30)22-10-2-1-3-11-22/h1-3,10-11,25-27,31H,4-9,12-21,24H2,(H,28,30)
PA3(Me)43	-	216.23140	C11H28N4	S-3	C-1	NCCCN(C)CCCCNCCCN	InChI=1S/C11H28N4/c1-15(11-5-7-13)10-3-2-8-14-9-4-6-12/h14H,2-13H2,1H3
PA3(OH)3(OH)35(NMe₃)⁺	-	348.33330	C17H42N5O2	S-3	C-1	NCCCN(O)CCCN(O)CCCNCCCCC[N+](C)(C)C	InChI=1S/C17H42N5O2/c1-22(2,3)17-6-4-5-11-19-12-8-14-21(24)16-9-15-20(23)13-7-10-18/h19,23-24H,4-18H2,1-3H3/q+1
PA3(OH)3(OH)43	-	291.26343	C13H33N5O2	S-3	C-1	NCCCN(O)CCCN(CCCCNCCCN)O	InChI=1S/C13H33N5O2/c14-6-3-9-16-8-1-2-10-17(19)12-5-13-18(20)11-4-7-15/h16,19-20H,1-15H2
PA3(OH)3(OH)343	-	348.32127	C16H40N6O2	S-3	C-1	NCCCN(O)CCCN(CCCNCCCCNCCCN)O	InChI=1S/C16H40N6O2/c17-7-3-11-19-9-1-2-10-20-12-5-14-22(24)16-6-15-21(23)13-4-8-18/h19-20,23-24H,1-18H2
PA3(OH)34	-	218.21066	C10H26N4O	S-3	C-3	NCCCN(O)CCCNCCCCN	InChI=1S/C10H26N4O/c11-5-1-2-7-13-8-4-10-14(15)9-3-6-12/h13,15H,1-12H2
PA3(OH)43	-	218.21066	C10H26N4O	S-3	C-1	NCCCN(O)CCCCNCCCN	InChI=1S/C10H26N4O/c11-5-3-8-13-7-1-2-9-14(15)10-4-6-12/h13,15H,1-12H2
PA3(OH)334	-	275.26851	C13H33N5O	S-3	C-1	NCCCN(O)CCCNCCCNCCCCN	InChI=1S/C13H33N5O/c14-6-1-2-8-16-9-4-10-17-11-5-13-18(19)12-3-7-15/h16-17,19H,1-15H2
PA3(OH)334Gu	-	317.29031	C14H35N7O	S-3	C-1	NCCCN(O)CCCNCCCNCCCCNC(N)=N	InChI=1S/C14H35N7O/c15-6-3-12-21(22)13-5-10-19-9-4-8-18-7-1-2-11-20-14(16)17/h18-19,22H,1-13,15H2,(H4,16,17,20)
PA3(OH)335(NMe₃)⁺	-	332.33839	C17H42N5O	S-3	C-1	NCCCN(O)CCCNCCCNCCCCC[N+](C)(C)C	InChI=1S/C17H42N5O/c1-22(2,3)17-6-4-5-11-19-12-8-13-20-14-9-16-21(23)15-7-10-18/h19-20,23H,4-18H2,1-3H3/q+1
PA3(OH)343	-	275.26851	C13H33N5O	S-3	C-1	NCCCN(O)CCCNCCCCNCCCN	InChI=1S/C13H33N5O/c14-6-3-10-16-8-1-2-9-17-11-5-13-18(19)12-4-7-15/h16-17,19H,1-15H2
PA3(OH)3334	-	332.32636	C16H40N6O	S-3	C-3	NCCCN(O)CCCNCCCNCCCNCCCCN	InChI=1S/C16H40N6O/c17-7-1-2-9-19-10-4-11-20-12-5-13-21-14-6-16-22(23)15-3-8-18/h19-21,23H,1-18H2
PA3(OH)3334Gu	-	374.34816	C17H42N8O	S-3	C-1	NCCCN(O)CCCNCCCNCCCNCCCCN	InChI=1S/C16H40N6O/c17-7-1-2-9-19-10-4-11-20-12-5-13-21-14-6-16-22(23)15-3-8-18/h19-21,23H,1-18H2
PA3(OH)3343	-	332.32636	C16H40N6O	S-3	C-1	NCCCN(O)CCCNCCCNCCCCNCCCN	InChI=1S/C16H40N6O/c17-7-3-11-19-9-1-2-10-20-12-5-13-21-14-6-16-22(23)15-4-8-18/h19-21,23H,1-18H2
PA4	putrescine	88.10005	C4H12N2	S-1	C-3	NCCCCN	InChI=1S/C4H12N2/c5-3-1-2-4-6/h1-6H2
PA4ßAla4	-	230.21066	C11H26N4O	S-3	C-1	NCCCCNC(CCNCCCCN)=O	InChI=1S/C11H26N4O/c12-6-1-3-8-14-10-5-11(16)15-9-4-2-7-13/h14H,1-10,12-13H2,(H,15,16)
PA5	cadaverine	102.11570	C5H14N2	S-1	C-3	NCCCCCN	InChI=1S/C5H14N2/c6-4-2-1-3-5-7/h1-7H2
PA33ßAla4	-	273.25286	C13H31N5O	S-3	C-1	NCCCNCCCNC(CCNCCCCN)=O	InChI=1S/C13H31N5O/c14-6-1-2-8-17-12-5-13(19)18-11-4-10-16-9-3-7-15/h16-17H,1-12,14-15H2,(H,18,19)
PA34	spermidine	145.15790	C7H19N3	S-1	C-1	NCCCNCCCCN	InChI=1S/C7H19N3/c8-4-1-2-6-10-7-3-5-9/h10H,1-9H2
PA34Gu	-	187.17970	C8H21N5	S-3	C-1	NCCCNCCCCNC(N)=N	InChI=1S/C8H21N5/c9-4-3-6-12-5-1-2-7-13-8(10)11/h12H,1-7,9H2,(H4,10,11,13)
PA34ßAla4	-	287.26851	C14H33N5O	S-3	C-1	NCCCNCCCCNC(CCNCCCCN)=O	InChI=1S/C14H33N5O/c15-7-1-2-9-18-13-6-14(20)19-12-4-3-10-17-11-5-8-16/h17-18H,1-13,15-16H2,(H,19,20)
PA43ßAla4	-	287.26851	C14H33N5O	S-3	C-1	NCCCCNCCCNC(CCNCCCCN)=O	InChI=1S/C14H33N5O/c15-7-1-3-9-17-11-5-12-19-14(20)6-13-18-10-4-2-8-16/h17-18H,1-13,15-16H2,(H,19,20)
PA333	norspermine	188.20010	C9H24N4	S-3	C-1	NCCCNCCCNCCCN	InChI=1S/C9H24N4/c10-4-1-6-12-8-3-9-13-7-2-5-11/h12-13H,1-11H2
PA334	thermospermine	202.21575	C10H26N4	S-3	C-1	NCCCNCCCNCCCCN	InChI=1S/C10H26N4/c11-5-1-2-7-13-9-4-10-14-8-3-6-12/h13-14H,1-12H2
PA334Gu	-	244.23754	C11H28N6	S-3	C-1	NCCCNCCCNCCCCNC(N)=N	InChI=1S/C11H28N6/c12-5-3-7-16-9-4-8-15-6-1-2-10-17-11(13)14/h15-16H,1-10,12H2,(H4,13,14,17)
PA335(NMe₃)⁺	-	259.28562	C14H35N4	S-3	C-1	NCCCNCCCNCCCCC[N+](C)(C)C	InChI=1S/C14H35N4/c1-18(2,3)14-6-4-5-10-16-12-8-13-17-11-7-9-15/h16-17H,4-15H2,1-3H3/q+1
PA343	spermine	202.21575	C10H26N4	S-1	C-1	NCCCNCCCCNCCCN	InChI=1S/C10H26N4/c11-5-3-9-13-7-1-2-8-14-10-4-6-12/h13-14H,1-12H2
PA353	-	216.23140	C11H28N4	S-3	C-1	NCCCNCCCCCNCCCN	InChI=1S/C11H28N4/c12-6-4-10-14-8-2-1-3-9-15-11-5-7-13/h14-15H,1-13H2
PA3333	caldopentamine	245.25795	C12H31N5	S-3	C-1	NCCCNCCCNCCCNCCCN	InChI=1S/C12H31N5/c13-5-1-7-15-9-3-11-17-12-4-10-16-8-2-6-14/h15-17H,1-14H2
PA3334	homocaldopentamine	259.27360	C13H33N5	S-1	C-1	NCCCNCCCNCCCNCCCCN	InChI=1S/C13H33N5/c14-6-1-2-8-16-10-4-12-18-13-5-11-17-9-3-7-15/h16-18H,1-15H2
PA3334Gu	-	301.29539	C14H35N7	S-3	C-1	NCCCNCCCNCCCNCCCCNC(N)=N	InChI=1S/C14H35N7/c15-6-3-8-19-10-5-12-20-11-4-9-18-7-1-2-13-21-14(16)17/h18-20H,1-13,15H2,(H4,16,17,21)
PA3335(NMe₃)⁺	-	316.34347	C17H42N5	S-3	C-1	NCCCNCCCNCCCNCCCCC[N+](C)(C)C	InChI=1S/C17H42N5/c1-22(2,3)17-6-4-5-11-19-13-8-15-21-16-9-14-20-12-7-10-18/h19-21H,4-18H2,1-3H3/q+1
PA3343	thermopentamine	259.27360	C13H33N5	S-1	C-1	NCCCNCCCNCCCCNCCCN	InChI=1S/C13H33N5/c14-6-3-10-16-8-1-2-9-17-12-5-13-18-11-4-7-15/h16-18H,1-15H2
PA33334	homocaldohexamine	316.33145	C16H40N6	S-3	C-3	NCCCNCCCNCCCNCCCNCCCCN	InChI=1S/C16H40N6/c17-7-1-2-9-19-11-4-13-21-15-6-16-22-14-5-12-20-10-3-8-18/h19-22H,1-18H2
PA33334Gu	-	358.35324	C17H42N8	S-3	C-1	NC(NCCCCNCCCNCCCNCCCNCCCN)=N	InChI=1S/C17H42N8/c18-7-3-9-22-11-5-13-24-15-6-14-23-12-4-10-21-8-1-2-16-25-17(19)20/h21-24H,1-16,18H2,(H4,19,20,25)
PA33343	thermohexamine	316.33145	C16H40N6	S-3	C-3	NCCCNCCCNCCCNCCCCNCCCN	InChI=1S/C16H40N6/c17-7-3-11-19-9-1-2-10-20-13-5-15-22-16-6-14-21-12-4-8-18/h19-22H,1-18H2
PA33433	-	316.33145	C16H40N6	S-3	C-3	NCCCNCCCNCCCCNCCCNCCCN	InChI=1S/C16H40N6/c17-7-3-11-21-15-5-13-19-9-1-2-10-20-14-6-16-22-12-4-8-18/h19-22H,1-18H2
IndAc3(Me)43	-	373.28416	C21H35N5O	S-3	C-1	NCCCNCCCCN(C)CCCNC(CC1=CNC2=C1C=CC=C2)=O	InChI=1S/C21H35N5O/c1-26(14-5-4-11-23-12-6-10-22)15-7-13-24-21(27)16-18-17-25-20-9-3-2-8-19(18)20/h2-3,8-9,17,23,25H,4-7,10-16,22H2,1H3,(H,24,27)
IndAc3(Me₂)4(Me)3(NMe)⁺	-	416.33839	C24H42N5O	S-3	C-1	O=C(CC1=CNC2=C1C=CC=C2)NCCC[N+](C)(C)CCCCN(C)CCCNC	InChI=1S/C24H41N5O/c1-25-13-9-16-28(2)15-7-8-17-29(3,4)18-10-14-26-24(30)19-21-20-27-23-12-6-5-11-22(21)23/h5-6,11-12,20,25,27H,7-10,13-19H2,1-4H3/p+1
IndAc3(Me₂)4(Me₂)3Arg²⁺	-	573.44677	C30H55N9O2	S-3	C-1	O=C(CC1=CNC2=C1C=CC=C2)NCCC[N+](C)(C)CCCC[N+](C)(C)CCCNC(C(N)CCCNC(N)=N)=O	InChI=1S/C30H53N9O2/c1-38(2,20-10-16-34-28(40)22-24-23-37-27-14-6-5-12-25(24)27)18-7-8-19-39(3,4)21-11-17-35-29(41)26(31)13-9-15-36-30(32)33/h5-6,12,14,23,26,37H,7-11,13,15-22,31H2,1-4H3,(H4-2,32,33,34,35,36,40,41)/p+2
IndAc3(OH)3	-	304.18993	C16H24N4O2	S-3	C-1	O=C(NCCCN(O)CCCN)CC1=CNC2=C1C=CC=C2	InChI=1S/C16H24N4O2/c17-7-3-9-20(22)10-4-8-18-16(21)11-13-12-19-15-6-2-1-5-14(13)15/h1-2,5-6,12,19,22H,3-4,7-11,17H2,(H,18,21)
IndAc3(OH)3(OH)33	-	434.30054	C22H38N6O3	S-3	C-1	O=C(CC1=CNC2=C1C=CC=C2)NCCCN(O)CCCN(O)CCCNCCCN	InChI=1S/C22H38N6O3/c23-9-3-10-24-11-4-13-27(30)15-6-16-28(31)14-5-12-25-22(29)17-19-18-26-21-8-2-1-7-20(19)21/h1-2,7-8,18,24,26,30-31H,3-6,9-17,23H2,(H,25,29)
IndAc3(OH)3(OH)34	-	448.31619	C23H40N6O3	S-3	C-1	O=C(NCCCN(O)CCCN(O)CCCNCCCCN)CC1=CNC2=C1C=CC=C2	InChI=1S/C23H40N6O3/c24-10-3-4-11-25-12-5-14-28(31)16-7-17-29(32)15-6-13-26-23(30)18-20-19-27-22-9-2-1-8-21(20)22/h1-2,8-9,19,25,27,31-32H,3-7,10-18,24H2,(H,26,30)
IndAc3(OH)3(OH)35(NMe₃)⁺	-	505.38607	C27H49N6O3	S-3	C-1	O=C(NCCCN(O)CCCN(O)CCCNCCCCC[N+](C)(C)C)CC1=CNC2=C1C=CC=C2	InChI=1S/C27H48N6O3/c1-33(2,3)21-8-4-7-14-28-15-9-17-31(35)19-11-20-32(36)18-10-16-29-27(34)22-24-23-30-26-13-6-5-12-25(24)26/h5-6,12-13,23,28,30,35-36H,4,7-11,14-22H2,1-3H3/p+1
IndAc3(OH)3(OH)43	-	448.31619	C23H40N6O3	S-3	C-1	O=C(NCCCN(O)CCCN(O)CCCCNCCCN)CC1=CNC2=C1C=CC=C2	InChI=1S/C23H40N6O3/c24-10-5-12-25-11-3-4-14-28(31)16-7-17-29(32)15-6-13-26-23(30)18-20-19-27-22-9-2-1-8-21(20)22/h1-2,8-9,19,25,27,31-32H,3-7,10-18,24H2,(H,26,30)
IndAc3(OH)3(OH)343	AG 505b	505.37404	C26H47N7O3	S-3	C-1	O=C(NCCCN(O)CCCN(O)CCCNCCCCNCCCN)CC1=CNC2=C1C=CC=C2	InChI=1S/C26H47N7O3/c27-11-5-14-28-12-3-4-13-29-15-6-17-32(35)19-8-20-33(36)18-7-16-30-26(34)21-23-22-31-25-10-2-1-9-24(23)25/h1-2,9-10,22,28-29,31,35-36H,3-8,11-21,27H2,(H,30,34)
IndAc3(OH)4	-	318.20558	C17H26N4O2	S-3	C-1	O=C(NCCCN(O)CCCCN)CC1=CNC2=C1C=CC=C2	InChI=1S/C17H26N4O2/c18-8-3-4-10-21(23)11-5-9-19-17(22)12-14-13-20-16-7-2-1-6-15(14)16/h1-2,6-7,13,20,23H,3-5,8-12,18H2,(H,19,22)
IndAc3(OH)33	-	361.24778	C19H31N5O2	S-3	C-1	O=C(CC1=CNC2=C1C=CC=C2)NCCCN(O)CCCNCCCN	InChI=1S/C19H31N5O2/c20-8-3-9-21-10-4-12-24(26)13-5-11-22-19(25)14-16-15-23-18-7-2-1-6-17(16)18/h1-2,6-7,15,21,23,26H,3-5,8-14,20H2,(H,22,25)
IndAc3(OH)35(NMe₃)⁺	-	432.33330	C24H42N5O2	S-3	C-1	O=C(CC1=CNC2=C1C=CC=C2)NCCCN(O)CCCNCCCCC[N+](C)(C)C	InChI=1S/C24H41N5O2/c1-29(2,3)18-8-4-7-13-25-14-9-16-28(31)17-10-15-26-24(30)19-21-20-27-23-12-6-5-11-22(21)23/h5-6,11-12,20,25,27,31H,4,7-10,13-19H2,1-3H3/p+1
IndAc3(OH)43	-	375.26343	C20H33N5O2	S-3	C-1	O=C(NCCCN(O)CCCCNCCCN)CC1=CNC2=C1C=CC=C2	InChI=1S/C20H33N5O2/c21-9-5-11-22-10-3-4-13-25(27)14-6-12-23-20(26)15-17-16-24-19-8-2-1-7-18(17)19/h1-2,7-8,16,22,24,27H,3-6,9-15,21H2,(H,23,26)
IndAc3(OH)333	-	418.30562	C22H38N6O2	S-3	C-1	O=C(NCCCN(O)CCCNCCCNCCCN)CC1=CNC2=C1C=CC=C2	InChI=1S/C22H38N6O2/c23-9-3-10-24-11-4-12-25-13-5-15-28(30)16-6-14-26-22(29)17-19-18-27-21-8-2-1-7-20(19)21/h1-2,7-8,18,24-25,27,30H,3-6,9-17,23H2,(H,26,29)
IndAc3(OH)333(OH)3	-	491.35839	C25H45N7O3	S-3	C-1	O=C(CC1=CNC2=C1C=CC=C2)NCCCN(O)CCCNCCCNCCCN(O)CCCN	InChI=1S/C25H45N7O3/c26-10-3-16-31(34)17-5-13-27-11-4-12-28-14-6-18-32(35)19-7-15-29-25(33)20-22-21-30-24-9-2-1-8-23(22)24/h1-2,8-9,21,27-28,30,34-35H,3-7,10-20,26H2,(H,29,33)
IndAc3(OH)334	AG 432g	432.32127	C23H40N6O2	S-1	C-1	O=C(NCCCN(O)CCCNCCCNCCCCN)CC1=CNC2=C1C=CC=C2	InChI=1S/C23H40N6O2/c24-10-3-4-11-25-12-5-13-26-14-6-16-29(31)17-7-15-27-23(30)18-20-19-28-22-9-2-1-8-21(20)22/h1-2,8-9,19,25-26,28,31H,3-7,10-18,24H2,(H,27,30)
IndAc3(OH)334(NMe)	-	446.33692	C24H42N6O2	S-3	C-1	O=C(CC1=CNC2=C1C=CC=C2)NCCCN(O)CCCNCCCNCCCCNC	InChI=1S/C24H42N6O2/c1-25-11-4-5-12-26-13-6-14-27-15-7-17-30(32)18-8-16-28-24(31)19-21-20-29-23-10-3-2-9-22(21)23/h2-3,9-10,20,25-27,29,32H,4-8,11-19H2,1H3,(H,28,31)
IndAc3(OH)334Gu	-	474.34307	C24H42N8O2	S-3	C-1	O=C(CC1=CNC2=C1C=CC=C2)NCCCN(O)CCCNCCCNCCCCNC(N)=N	InChI=1S/C24H42N8O2/c25-24(26)30-14-4-3-10-27-11-5-12-28-13-6-16-32(34)17-7-15-29-23(33)18-20-19-31-22-9-2-1-8-21(20)22/h1-2,8-9,19,27-28,31,34H,3-7,10-18H2,(H,29,33)(H4,25,26,30)
IndAc3(OH)335	-	446.33692	C24H42N6O2	S-3	C-1	O=C(CC1=CNC2=C1C=CC=C2)NCCCN(O)CCCNCCCNCCCCCN	InChI=1S/C24H42N6O2/c25-11-4-1-5-12-26-13-6-14-27-15-7-17-30(32)18-8-16-28-24(31)19-21-20-29-23-10-3-2-9-22(21)23/h2-3,9-10,20,26-27,29,32H,1,4-8,11-19,25H2,(H,28,31)
IndAc3(OH)335(NMe)	-	460.35257	C25H44N6O2	S-3	C-1	O=C(CC1=CNC2=C1C=CC=C2)NCCCN(O)CCCNCCCNCCCCCNC	InChI=1S/C25H44N6O2/c1-26-12-5-2-6-13-27-14-7-15-28-16-8-18-31(33)19-9-17-29-25(32)20-22-21-30-24-11-4-3-10-23(22)24/h3-4,10-11,21,26-28,30,33H,2,5-9,12-20H2,1H3,(H,29,32)
IndAc3(OH)335(NMe₂)	-	474.36822	C26H46N6O2	S-3	C-1	O=C(CC1=CNC2=C1C=CC=C2)NCCCN(O)CCCNCCCNCCCCCN(C)C	InChI=1S/C26H46N6O2/c1-31(2)18-7-3-6-13-27-14-8-15-28-16-9-19-32(34)20-10-17-29-26(33)21-23-22-30-25-12-5-4-11-24(23)25/h4-5,11-12,22,27-28,30,34H,3,6-10,13-21H2,1-2H3,(H,29,33)
IndAc3(OH)335(NMe₃)⁺	AG 488|AG 489a|Agel 489|Agel 489a	489.39115	C27H49N6O2	S-1	C-1	O=C(NCCCN(O)CCCNCCCNCCCCC[N+](C)(C)C)CC1=CNC2=C1C=CC=C2	InChI=1S/C27H48N6O2/c1-33(2,3)21-8-4-7-14-28-15-9-16-29-17-10-19-32(35)20-11-18-30-27(34)22-24-23-31-26-13-6-5-12-25(24)26/h5-6,12-13,23,28-29,31,35H,4,7-11,14-22H2,1-3H3/p+1
IndAc3(OH)343	AG 432f	432.32127	C23H40N6O2	S-3	C-3	O=C(NCCCN(O)CCCNCCCCNCCCN)CC1=CNC2=C1C=CC=C2	InChI=1S/C23H40N6O2/c24-10-5-13-25-11-3-4-12-26-14-6-16-29(31)17-7-15-27-23(30)18-20-19-28-22-9-2-1-8-21(20)22/h1-2,8-9,19,25-26,28,31H,3-7,10-18,24H2,(H,27,30)
IndAc3(OH)3334Gu	-	531.40092	C27H49N9O2	S-3	C-1	O=C(CC1=CNC2=C1C=CC=C2)NCCCN(O)CCCNCCCNCCCNCCCCNC(N)=N	InChI=1S/C27H49N9O2/c28-27(29)34-17-4-3-11-30-12-5-13-31-14-6-15-32-16-7-19-36(38)20-8-18-33-26(37)21-23-22-35-25-10-2-1-9-24(23)25/h1-2,9-10,22,30-32,35,38H,3-8,11-21H2,(H,33,37)(H4,28,29,34)
IndAc3(OH)3335(NMe₃)⁺	-	546.44900	C30H56N7O2	S-3	C-1	O=C(CC1=CNC2=C1C=CC=C2)NCCCN(O)CCCNCCCNCCCNCCCCC[N+](C)(C)C	InChI=1S/C30H55N7O2/c1-37(2,3)24-8-4-7-15-31-16-9-17-32-18-10-19-33-20-11-22-36(39)23-12-21-34-30(38)25-27-26-35-29-14-6-5-13-28(27)29/h5-6,13-14,26,31-33,35,39H,4,7-12,15-25H2,1-3H3/p+1
IndAc3(OH)3343	AG 489|Agatoxin 489|Agel 489|HO 489	489.37912	C26H47N7O2	S-1	C-1	O=C(NCCCN(O)CCCNCCCNCCCCNCCCN)CC1=CNC2=C1C=CC=C2	InChI=1S/C26H47N7O2/c27-11-5-14-28-12-3-4-13-29-15-6-16-30-17-7-19-33(35)20-8-18-31-26(34)21-23-22-32-25-10-2-1-9-24(23)25/h1-2,9-10,22,28-30,32,35H,3-8,11-21,27H2,(H,31,34)
IndAc3(OH)3343Ac	-	531.38969	C28H49N7O3	S-3	C-1	O=C(CC1=CNC2=C1C=CC=C2)NCCCN(O)CCCNCCCNCCCCNCCCNC(C)=O	InChI=1S/C28H49N7O3/c1-24(36)32-18-7-16-30-13-5-4-12-29-14-6-15-31-17-8-20-35(38)21-9-19-33-28(37)22-25-23-34-27-11-3-2-10-26(25)27/h2-3,10-11,23,29-31,34,38H,4-9,12-22H2,1H3,(H,32,36)(H,33,37)
IndAc3(OH)33433	-	546.43697	C29H54N8O2	S-3	C-1	O=C(NCCCN(O)CCCNCCCNCCCCNCCCNCCCN)CC1=CNC2=C1C=CC=C2	InChI=1S/C29H54N8O2/c30-12-5-15-33-18-6-16-31-13-3-4-14-32-17-7-19-34-20-8-22-37(39)23-9-21-35-29(38)24-26-25-36-28-11-2-1-10-27(26)28/h1-2,10-11,25,31-34,36,39H,3-9,12-24,30H2,(H,35,38)
IndAc4	-	245.15281	C14H19N3O	S-1	C-1	O=C(NCCCCN)CC1=CNC2=C1C=CC=C2	InChI=1S/C14H19N3O/c15-7-3-4-8-16-14(18)9-11-10-17-13-6-2-1-5-12(11)13/h1-2,5-6,10,17H,3-4,7-9,15H2,(H,16,18)
IndAc4(OH)3	-	318.20558	C17H26N4O2	S-3	C-1	O=C(NCCCCN(O)CCCN)CC1=CNC2=C1C=CC=C2	InChI=1S/C17H26N4O2/c18-8-5-11-21(23)10-4-3-9-19-17(22)12-14-13-20-16-7-2-1-6-15(14)16/h1-2,6-7,13,20,23H,3-5,8-12,18H2,(H,19,22)
IndAc4(OH)3(OH)3	-	391.25834	C20H33N5O3	S-3	C-1	O=C(NCCCCN(O)CCCN(O)CCCN)CC1=CNC2=C1C=CC=C2	InChI=1S/C20H33N5O3/c21-9-5-12-25(28)14-6-13-24(27)11-4-3-10-22-20(26)15-17-16-23-19-8-2-1-7-18(17)19/h1-2,7-8,16,23,27-28H,3-6,9-15,21H2,(H,22,26)
IndAc4(OH)3(OH)33	AG 448c	448.31619	C23H40N6O3	S-3	C-1	O=C(NCCCCN(O)CCCN(O)CCCNCCCN)CC1=CNC2=C1C=CC=C2	InChI=1S/C23H40N6O3/c24-10-5-11-25-12-6-15-29(32)17-7-16-28(31)14-4-3-13-26-23(30)18-20-19-27-22-9-2-1-8-21(20)22/h1-2,8-9,19,25,27,31-32H,3-7,10-18,24H2,(H,26,30)
IndAc4(OH)3(OH)333	-	505.37404	C26H47N7O3	S-3	C-1	O=C(NCCCCN(O)CCCN(O)CCCNCCCNCCCN)CC1=CNC2=C1C=CC=C2	InChI=1S/C26H47N7O3/c27-11-5-12-28-13-6-14-29-15-7-18-33(36)20-8-19-32(35)17-4-3-16-30-26(34)21-23-22-31-25-10-2-1-9-24(23)25/h1-2,9-10,22,28-29,31,35-36H,3-8,11-21,27H2,(H,30,34)
IndAc4(OH)33	-	375.26343	C20H33N5O2	S-3	C-1	O=C(NCCCCN(O)CCCNCCCN)CC1=CNC2=C1C=CC=C2	InChI=1S/C20H33N5O2/c21-9-5-10-22-11-6-14-25(27)13-4-3-12-23-20(26)15-17-16-24-19-8-2-1-7-18(17)19/h1-2,7-8,16,22,24,27H,3-6,9-15,21H2,(H,23,26)
IndAc4(OH)333	AG 432h	432.32127	C23H40N6O2	S-3	C-1	O=C(NCCCCN(O)CCCNCCCNCCCN)CC1=CNC2=C1C=CC=C2	InChI=1S/C23H40N6O2/c24-10-5-11-25-12-6-13-26-14-7-17-29(31)16-4-3-15-27-23(30)18-20-19-28-22-9-2-1-8-21(20)22/h1-2,8-9,19,25-26,28,31H,3-7,10-18,24H2,(H,27,30)
IndAc4(OH)333Ac	-	474.33184	C25H42N6O3	S-3	C-1	O=C(NCCCCN(O)CCCNCCCNCCCNC(C)=O)CC1=CNC2=C1C=CC=C2	InChI=1S/C25H42N6O3/c1-21(32)28-16-7-13-26-11-6-12-27-14-8-18-31(34)17-5-4-15-29-25(33)19-22-20-30-24-10-3-2-9-23(22)24/h2-3,9-10,20,26-27,30,34H,4-8,11-19H2,1H3,(H,28,32)(H,29,33)
IndAc5(OH)3(OH)33	-	462.33184	C24H42N6O3	S-3	C-1	O=C(CC1=CNC2=C1C=CC=C2)NCCCCCN(O)CCCN(O)CCCNCCCN	InChI=1S/C24H42N6O3/c25-11-6-12-26-13-7-16-30(33)18-8-17-29(32)15-5-1-4-14-27-24(31)19-21-20-28-23-10-3-2-9-22(21)23/h2-3,9-10,20,26,28,32-33H,1,4-8,11-19,25H2,(H,27,31)
IndAc5(OH)33	-	389.27908	C21H35N5O2	S-3	C-1	O=C(NCCCCCN(O)CCCNCCCN)CC1=CNC2=C1C=CC=C2	InChI=1S/C21H35N5O2/c22-10-6-11-23-12-7-15-26(28)14-5-1-4-13-24-21(27)16-18-17-25-20-9-3-2-8-19(18)20/h2-3,8-9,17,23,25,28H,1,4-7,10-16,22H2,(H,24,27)
IndAc33(OH)33	-	418.30562	C22H38N6O2	S-3	C-1	O=C(CC1=CNC2=C1C=CC=C2)NCCCNCCCN(O)CCCNCCCN	InChI=1S/C22H38N6O2/c23-9-3-10-24-12-5-15-28(30)16-6-13-25-11-4-14-26-22(29)17-19-18-27-21-8-2-1-7-20(19)21/h1-2,7-8,18,24-25,27,30H,3-6,9-17,23H2,(H,26,29)
IndAc34	-	302.21066	C17H26N4O	S-3	C-1	O=C(NCCCNCCCCN)CC1=CNC2=C1C=CC=C2	InChI=1S/C17H26N4O/c18-8-3-4-9-19-10-5-11-20-17(22)12-14-13-21-16-7-2-1-6-15(14)16/h1-2,6-7,13,19,21H,3-5,8-12,18H2,(H,20,22)
IndAc34(OH)33	-	432.32127	C23H40N6O2	S-3	C-1	O=C(CC1=CNC2=C1C=CC=C2)NCCCNCCCCN(O)CCCNCCCN	InChI=1S/C23H40N6O2/c24-10-5-12-26-14-7-17-29(31)16-4-3-11-25-13-6-15-27-23(30)18-20-19-28-22-9-2-1-8-21(20)22/h1-2,8-9,19,25-26,28,31H,3-7,10-18,24H2,(H,27,30)
IndAc35(NMe₃)⁺	-	359.28054	C21H35N4O	S-3	C-1	C[N+](C)(C)CCCCCNCCCNC(CC1=CNC2=C1C=CC=C2)=O	InChI=1S/C21H34N4O/c1-25(2,3)15-8-4-7-12-22-13-9-14-23-21(26)16-18-17-24-20-11-6-5-10-19(18)20/h5-6,10-11,17,22,24H,4,7-9,12-16H2,1-3H3/p+1
IndAc43	-	302.21066	C17H26N4O	S-3	C-1	O=C(NCCCCNCCCN)CC1=CNC2=C1C=CC=C2	InChI=1S/C17H26N4O/c18-8-5-10-19-9-3-4-11-20-17(22)12-14-13-21-16-7-2-1-6-15(14)16/h1-2,6-7,13,19,21H,3-5,8-12,18H2,(H,20,22)
IndAc43(OH)33	AG 432i	432.32127	C23H40N6O2	S-3	C-1	O=C(NCCCCNCCCN(O)CCCNCCCN)CC1=CNC2=C1C=CC=C2	InChI=1S/C23H40N6O2/c24-10-5-12-26-14-7-17-29(31)16-6-13-25-11-3-4-15-27-23(30)18-20-19-28-22-9-2-1-8-21(20)22/h1-2,8-9,19,25-26,28,31H,3-7,10-18,24H2,(H,27,30)
IndAc333	-	345.25286	C19H31N5O	S-3	C-1	O=C(NCCCNCCCNCCCN)CC1=CNC2=C1C=CC=C2	InChI=1S/C19H31N5O/c20-8-3-9-21-10-4-11-22-12-5-13-23-19(25)14-16-15-24-18-7-2-1-6-17(16)18/h1-2,6-7,15,21-22,24H,3-5,8-14,20H2,(H,23,25)
IndAc334	-	359.26851	C20H33N5O	S-3	C-1	NCCCCNCCCNCCCNC(CC1=CNC2=C1C=CC=C2)=O	InChI=1S/C20H33N5O/c21-9-3-4-10-22-11-5-12-23-13-6-14-24-20(26)15-17-16-25-19-8-2-1-7-18(17)19/h1-2,7-8,16,22-23,25H,3-6,9-15,21H2,(H,24,26)
IndAc335(NMe₃)⁺	-	416.33839	C24H42N5O	S-3	C-1	O=C(NCCCNCCCNCCCCC[N+](C)(C)C)CC1=CNC2=C1C=CC=C2	InChI=1S/C24H41N5O/c1-29(2,3)18-8-4-7-13-25-14-9-15-26-16-10-17-27-24(30)19-21-20-28-23-12-6-5-11-22(21)23/h5-6,11-12,20,25-26,28H,4,7-10,13-19H2,1-3H3/p+1
IndAc343	HO 359b|OZ 359	359.26851	C20H33N5O	S-3	C-1	O=C(NCCCNCCCCNCCCN)CC1=CNC2=C1C=CC=C2	InChI=1S/C20H33N5O/c21-9-5-12-22-10-3-4-11-23-13-6-14-24-20(26)15-17-16-25-19-8-2-1-7-18(17)19/h1-2,7-8,16,22-23,25H,3-6,9-15,21H2,(H,24,26)
IndAc343Ac	-	401.27908	C22H35N5O2	S-3	C-1	O=C(NCCCNCCCCNCCCNC(C)=O)CC1=CNC2=C1C=CC=C2	InChI=1S/C22H35N5O2/c1-18(28)25-14-6-12-23-10-4-5-11-24-13-7-15-26-22(29)16-19-17-27-21-9-3-2-8-20(19)21/h2-3,8-9,17,23-24,27H,4-7,10-16H2,1H3,(H,25,28)(H,26,29)
IndAc353	OZ 373	373.28416	C21H35N5O	S-3	C-1	O=C(NCCCNCCCCCNCCCN)CC1=CNC2=C1C=CC=C2	InChI=1S/C21H35N5O/c22-10-6-13-23-11-4-1-5-12-24-14-7-15-25-21(27)16-18-17-26-20-9-3-2-8-19(18)20/h2-3,8-9,17,23-24,26H,1,4-7,10-16,22H2,(H,25,27)
IndAc433	HO 359	359.26851	C20H33N5O	S-3	C-1	O=C(NCCCCNCCCNCCCN)CC1=CNC2=C1C=CC=C2	InChI=1S/C20H33N5O/c21-9-5-11-23-13-6-12-22-10-3-4-14-24-20(26)15-17-16-25-19-8-2-1-7-18(17)19/h1-2,7-8,16,22-23,25H,3-6,9-15,21H2,(H,24,26)
IndAc533	-	373.28416	C21H35N5O	S-3	C-1	NCCCNCCCNCCCCCNC(CC1=CNC2=C1C=CC=C2)=O	InChI=1S/C21H35N5O/c22-10-6-12-24-14-7-13-23-11-4-1-5-15-25-21(27)16-18-17-26-20-9-3-2-8-19(18)20/h2-3,8-9,17,23-24,26H,1,4-7,10-16,22H2,(H,25,27)
IndAc3333	-	402.31071	C22H38N6O	S-3	C-1	O=C(CC1=CNC2=C1C=CC=C2)NCCCNCCCNCCCNCCCN	InChI=1S/C22H38N6O/c23-9-3-10-24-11-4-12-25-13-5-14-26-15-6-16-27-22(29)17-19-18-28-21-8-2-1-7-20(19)21/h1-2,7-8,18,24-26,28H,3-6,9-17,23H2,(H,27,29)
IndAc3334	AG 416a	416.32636	C23H40N6O	S-1	C-1	O=C(NCCCNCCCNCCCNCCCCN)CC1=CNC2=C1C=CC=C2	InChI=1S/C23H40N6O/c24-10-3-4-11-25-12-5-13-26-14-6-15-27-16-7-17-28-23(30)18-20-19-29-22-9-2-1-8-21(20)22/h1-2,8-9,19,25-27,29H,3-7,10-18,24H2,(H,28,30)
IndAc3334Gu	-	458.34816	C24H42N8O	S-3	C-1	O=C(NCCCNCCCNCCCNCCCCNC(N)=N)CC1=CNC2=C1C=CC=C2	InChI=1S/C24H42N8O/c25-24(26)31-16-4-3-10-27-11-5-12-28-13-6-14-29-15-7-17-30-23(33)18-20-19-32-22-9-2-1-8-21(20)22/h1-2,8-9,19,27-29,32H,3-7,10-18H2,(H,30,33)(H4,25,26,31)
IndAc3335(NMe₃)⁺	-	473.39624	C27H49N6O	S-3	C-1	O=C(NCCCNCCCNCCCNCCCCC[N+](C)(C)C)CC1=CNC2=C1C=CC=C2	InChI=1S/C27H48N6O/c1-33(2,3)21-8-4-7-14-28-15-9-16-29-17-10-18-30-19-11-20-31-27(34)22-24-23-32-26-13-6-5-12-25(24)26/h5-6,12-13,23,28-30,32H,4,7-11,14-22H2,1-3H3/p+1
IndAc3343	AG 416|Agel 416|HO 416a	416.32636	C23H40N6O	S-1	C-1	O=C(NCCCNCCCNCCCCNCCCN)CC1=CNC2=C1C=CC=C2	InChI=1S/C23H40N6O/c24-10-5-13-25-11-3-4-12-26-14-6-15-27-16-7-17-28-23(30)18-20-19-29-22-9-2-1-8-21(20)22/h1-2,8-9,19,25-27,29H,3-7,10-18,24H2,(H,28,30)
IndAc3433	-	416.32636	C23H40N6O	S-1	C-1	O=C(NCCCNCCCCNCCCNCCCN)CC1=CNC2=C1C=CC=C2	InChI=1S/C23H40N6O/c24-10-5-13-27-15-6-14-25-11-3-4-12-26-16-7-17-28-23(30)18-20-19-29-22-9-2-1-8-21(20)22/h1-2,8-9,19,25-27,29H,3-7,10-18,24H2,(H,28,30)
IndAc4333	AG 416b|HO 416b	416.32636	C23H40N6O	S-1	C-1	O=C(NCCCCNCCCNCCCNCCCN)CC1=CNC2=C1C=CC=C2	InChI=1S/C23H40N6O/c24-10-5-12-26-14-7-16-27-15-6-13-25-11-3-4-17-28-23(30)18-20-19-29-22-9-2-1-8-21(20)22/h1-2,8-9,19,25-27,29H,3-7,10-18,24H2,(H,28,30)
IndAc4333Ac	-	458.33692	C25H42N6O2	S-3	C-1	O=C(CC1=CNC2=C1C=CC=C2)NCCCCNCCCNCCCNCCCNC(C)=O	InChI=1S/C25H42N6O2/c1-21(32)29-18-8-16-28-15-7-14-27-13-6-12-26-11-4-5-17-30-25(33)19-22-20-31-24-10-3-2-9-23(22)24/h2-3,9-10,20,26-28,31H,4-8,11-19H2,1H3,(H,29,32)(H,30,33)
IndAc5333	-	430.34201	C24H42N6O	S-3	C-1	O=C(CC1=CNC2=C1C=CC=C2)NCCCCCNCCCNCCCNCCCN	InChI=1S/C24H42N6O/c25-11-6-13-27-15-8-17-28-16-7-14-26-12-4-1-5-18-29-24(31)19-21-20-30-23-10-3-2-9-22(21)23/h2-3,9-10,20,26-28,30H,1,4-8,11-19,25H2,(H,29,31)
IndAc33343	HO 473	473.38421	C26H47N7O	S-3	C-1	O=C(NCCCNCCCNCCCNCCCCNCCCN)CC1=CNC2=C1C=CC=C2	InChI=1S/C26H47N7O/c27-11-5-14-28-12-3-4-13-29-15-6-16-30-17-7-18-31-19-8-20-32-26(34)21-23-22-33-25-10-2-1-9-24(23)25/h1-2,9-10,22,28-31,33H,3-8,11-21,27H2,(H,32,34)
IndAcAsn3(Me)43	LF 487A	487.32709	C25H41N7O3	S-1	C-1	O=C(NC(CC(N)=O)C(NCCCN(C)CCCCNCCCN)=O)CC1=CNC2=C1C=CC=C2	InChI=1S/C25H41N7O3/c1-32(14-5-4-11-28-12-6-10-26)15-7-13-29-25(35)22(17-23(27)33)31-24(34)16-19-18-30-21-9-3-2-8-20(19)21/h2-3,8-9,18,22,28,30H,4-7,10-17,26H2,1H3,(H2,27,33)(H,29,35)(H,31,34)
IndAcAsn4	-	359.19574	C18H25N5O3	S-3	C-1	NCCCCNC(C(CC(N)=O)NC(CC1=CNC2=C1C=CC=C2)=O)=O	InChI=1S/C18H25N5O3/c19-7-3-4-8-21-18(26)15(10-16(20)24)23-17(25)9-12-11-22-14-6-2-1-5-13(12)14/h1-2,5-6,11,15,22H,3-4,7-10,19H2,(H2,20,24)(H,21,26)(H,23,25)
IndAcAsn4Lys(Me₂)3⁺	-	573.38713	C29H49N8O4	S-3	C-1	O=C(CC1=CNC2=C1C=CC=C2)NC(CC(N)=O)C(NCCCCNC(C(N)CCCC[N+](C)(C)CCCN)=O)=O	InChI=1S/C29H48N8O4/c1-37(2,17-9-13-30)16-8-5-11-23(31)28(40)33-14-6-7-15-34-29(41)25(19-26(32)38)36-27(39)18-21-20-35-24-12-4-3-10-22(21)24/h3-4,10,12,20,23,25,35H,5-9,11,13-19,30-31H2,1-2H3,(H4-,32,33,34,36,38,39,40,41)/p+1
IndAcAsn4Lys(Me₂)3Arg⁺	-	729.48824	C35H61N12O5	S-3	C-1	O=C(CC1=CNC2=C1C=CC=C2)NC(CC(N)=O)C(NCCCCNC(C(N)CCCC[N+](C)(C)CCCNC(C(CCCNC(N)=N)N)=O)=O)=O	InChI=1S/C35H60N12O5/c1-47(2,20-10-18-42-33(51)27(37)13-9-17-44-35(39)40)19-8-5-12-26(36)32(50)41-15-6-7-16-43-34(52)29(22-30(38)48)46-31(49)21-24-23-45-28-14-4-3-11-25(24)28/h3-4,11,14,23,26-27,29,45H,5-10,12-13,15-22,36-37H2,1-2H3,(H9-,38,39,40,41,42,43,44,46,48,49,50,51,52)/p+1
IndAcAsn5	Arg 373|Pseudoargiopinin 3	373.21139	C18H27N5O3	S-3	C-1	O=C(NC(CC(N)=O)C(NCCCCCN)=O)CC1=CNC2=C1C=CC=C2	InChI=1S/C19H27N5O3/c20-8-4-1-5-9-22-19(27)16(11-17(21)25)24-18(26)10-13-12-23-15-7-3-2-6-14(13)15/h2-3,6-7,12,16,23H,1,4-5,8-11,20H2,(H2,21,25)(H,22,27)(H,24,26)
IndAcAsn5Gly4	NPTX 501|NPTX 501C	501.30635	C25H39N7O4	S-1	C-2	O=C(CC1=CNC2=C1C=CC=C2)NC(CC(N)=O)C(NCCCCCNC(CNCCCCN)=O)=O	InChI=1S/C25H39N7O4/c26-10-4-7-11-28-17-24(35)29-12-5-1-6-13-30-25(36)21(15-22(27)33)32-23(34)14-18-16-31-20-9-3-2-8-19(18)20/h2-3,8-9,16,21,28,31H,1,4-7,10-15,17,26H2,(H2,27,33)(H,29,35)(H,30,36)(H,32,34)
IndAcAsn5Gly4ßAla4	NPTX 643|NPTX 643C	643.41697	C32H53N9O5	S-4	C-3	O=C(NC(CC(N)=O)C(NCCCCCNC(CNCCCCNC(CCNCCCCN)=O)=O)=O)CC1=CNC2=C1C=CC=C2	InChI=1S/C32H53N9O5/c33-13-4-7-14-35-19-12-29(43)37-17-9-8-15-36-23-31(45)38-16-5-1-6-18-39-32(46)27(21-28(34)42)41-30(44)20-24-22-40-26-11-3-2-10-25(24)26/h2-3,10-11,22,27,35-36,40H,1,4-9,12-21,23,33H2,(H2,34,42)(H,37,43)(H,38,45)(H,39,46)(H,41,44)
IndAcAsn5Gly4ßAla4ßAla4	NPTX 785|NPTX 785C	785.52758	C39H67N11O6	S-4	C-3	O=C(NC(CC(N)=O)C(NCCCCCNC(CNCCCCNC(CCNCCCCNC(CCNCCCCN)=O)=O)=O)=O)CC1=CNC2=C1C=CC=C2	InChI=1S/C39H67N11O6/c40-16-4-7-17-42-24-14-35(52)45-21-10-8-18-43-25-15-36(53)46-22-11-9-19-44-29-38(55)47-20-5-1-6-23-48-39(56)33(27-34(41)51)50-37(54)26-30-28-49-32-13-3-2-12-31(30)32/h2-3,12-13,28,33,42-44,49H,1,4-11,14-27,29,40H2,(H2,41,51)(H,45,52)(H,46,53)(H,47,55)(H,48,56)(H,50,54)
IndAcAsn5Gly4ßAla4ßAla4ßAla4	NPTX 927|NPTX 927C	927.63819	C46H81N13O7	S-3	C-1	O=C(NC(CC(N)=O)C(NCCCCCNC(CNCCCCNC(CCNCCCCNC(CCNCCCCNC(CCNCCCCN)=O)=O)=O)=O)=O)CC1=CNC2=C1C=CC=C2	InChI=1S/C46H81N13O7/c47-19-4-7-20-49-29-16-41(61)53-25-11-8-21-50-30-17-42(62)54-26-12-9-22-51-31-18-43(63)55-27-13-10-23-52-35-45(65)56-24-5-1-6-28-57-46(66)39(33-40(48)60)59-44(64)32-36-34-58-38-15-3-2-14-37(36)38/h2-3,14-15,34,39,49-52,58H,1,4-13,16-33,35,47H2,(H2,48,60)(H,53,61)(H,54,62)(H,55,63)(H,56,65)(H,57,66)(H,59,64)
IndAcAsn5Lys(Me)3Arg	Arg 728|Pseudoargiopinin 2	728.48096	C35H60N12O5	S-4	C-3	O=C(NC(CC(N)=O)C(NCCCCCNC(C(N)CCCCN(C)CCCNC(C(N)CCCNC(N)=N)=O)=O)=O)CC1=CNC2=C1C=CC=C2	InChI=1S/C35H60N12O5/c1-47(20-10-18-42-33(51)27(37)13-9-17-44-35(39)40)19-8-5-12-26(36)32(50)41-15-6-2-7-16-43-34(52)29(22-30(38)48)46-31(49)21-24-23-45-28-14-4-3-11-25(24)28/h3-4,11,14,23,26-27,29,45H,2,5-10,12-13,15-22,36-37H2,1H3,(H2,38,48)(H,41,50)(H,42,51)(H,43,52)(H,46,49)(H4,39,40,44)
IndAcAsn5Lys(Me₂)3Arg⁺	Arg 743|Pseudoargiopinin 1	743.50389	C36H63N12O5	S-4	C-3	O=C(NC(CC(N)=O)C(NCCCCCNC(C(N)CCCC[N+](C)(C)CCCNC(C(N)CCCNC(N)=N)=O)=O)=O)CC1=CNC2=C1C=CC=C2	InChI=1S/C36H62N12O5/c1-48(2,21-11-19-43-34(52)28(38)14-10-18-45-36(40)41)20-9-6-13-27(37)33(51)42-16-7-3-8-17-44-35(53)30(23-31(39)49)47-32(50)22-25-24-46-29-15-5-4-12-26(25)29/h4-5,12,15,24,27-28,30,46H,3,6-11,13-14,16-23,37-38H2,1-2H3,(H9-,39,40,41,42,43,44,45,47,49,50,51,52,53)/p+1
IndAcAsn5Orn	Nephilatoxin 11|NPTX 11	487.29070	C24H37N7O4	S-1	C-3	O=C(CC1=CNC2=C1C=CC=C2)NC(CC(N)=O)C(NCCCCCNC(C(N)CCCN)=O)=O	InChI=1S/C24H37N7O4/c25-10-6-8-18(26)23(34)28-11-4-1-5-12-29-24(35)20(14-21(27)32)31-22(33)13-16-15-30-19-9-3-2-7-17(16)19/h2-3,7,9,15,18,20,30H,1,4-6,8,10-14,25-26H2,(H2,27,32)(H,28,34)(H,29,35)(H,31,33)
IndAcAsn5OrnArg	Nephilatoxin 9|NPTX 9	643.39181	C30H49N11O5	S-1	C-3	O=C(CC1=CNC2=C1C=CC=C2)NC(CC(N)=O)C(NCCCCCNC(C(CCCN)NC(C(N)CCCNC(N)=N)=O)=O)=O	InChI=1S/C30H49N11O5/c31-12-6-11-23(41-27(44)21(32)9-7-15-38-30(34)35)28(45)36-13-4-1-5-14-37-29(46)24(17-25(33)42)40-26(43)16-19-18-39-22-10-3-2-8-20(19)22/h2-3,8,10,18,21,23-24,39H,1,4-7,9,11-17,31-32H2,(H2,33,42)(H,36,45)(H,37,46)(H,40,43)(H,41,44)(H4,34,35,38)
IndAcAsn5ßAla3Arg	NPTX 657|NPTX 657E	657.40746	C31H51N11O5	S-3	C-1	O=C(CC1=CNC2=C1C=CC=C2)NC(CC(N)=O)C(NCCCCCNC(CCNCCCNC(C(CCCNC(N)=N)N)=O)=O)=O	InChI=1S/C31H51N11O5/c32-23(9-6-15-40-31(34)35)29(46)38-16-7-12-36-17-11-27(44)37-13-4-1-5-14-39-30(47)25(19-26(33)43)42-28(45)18-21-20-41-24-10-3-2-8-22(21)24/h2-3,8,10,20,23,25,36,41H,1,4-7,9,11-19,32H2,(H2,33,43)(H,37,44)(H,38,46)(H,39,47)(H,42,45)(H4,34,35,40)
IndAcAsn5ßAla3ßAla4ßAla4	-	785.52758	C39H67N11O6	S-3	C-1	O=C(NC(CC(N)=O)C(NCCCCCNC(CCNCCCNC(CCNCCCCNC(CCNCCCCN)=O)=O)=O)=O)CC1=CNC2=C1C=CC=C2	InChI=1S/C39H67N11O6/c40-16-4-7-17-42-24-13-36(53)46-21-9-8-18-43-25-14-37(54)47-23-10-19-44-26-15-35(52)45-20-5-1-6-22-48-39(56)33(28-34(41)51)50-38(55)27-30-29-49-32-12-3-2-11-31(30)32/h2-3,11-12,29,33,42-44,49H,1,4-10,13-28,40H2,(H2,41,51)(H,45,52)(H,46,53)(H,47,54)(H,48,56)(H,50,55)
IndAcAsn5ßAla3ßAla4ßAla4ßAla4	-	927.63819	C46H81N13O7	S-3	C-1	O=C(NC(CC(N)=O)C(NCCCCCNC(CCNCCCNC(CCNCCCCNC(CCNCCCCNC(CCNCCCCN)=O)=O)=O)=O)=O)CC1=CNC2=C1C=CC=C2	InChI=1S/C46H81N13O7/c47-19-4-7-20-49-29-15-42(62)54-25-10-8-21-50-30-16-43(63)55-26-11-9-22-51-31-17-44(64)56-28-12-23-52-32-18-41(61)53-24-5-1-6-27-57-46(66)39(34-40(48)60)59-45(65)33-36-35-58-38-14-3-2-13-37(36)38/h2-3,13-14,35,39,49-52,58H,1,4-12,15-34,47H2,(H2,48,60)(H,53,61)(H,54,62)(H,55,63)(H,56,64)(H,57,66)(H,59,65)
IndAcAsn5ßAla4	Nephilatoxin 12|NPTX 12|NPTX 515	515.32200	C26H41N7O4	S-1	C-3	O=C(CC1=CNC2=C1C=CC=C2)NC(CC(N)=O)C(NCCCCCNC(CCNCCCCN)=O)=O	InChI=1S/C26H41N7O4/c27-11-4-7-12-29-15-10-24(35)30-13-5-1-6-14-31-26(37)22(17-23(28)34)33-25(36)16-19-18-32-21-9-3-2-8-20(19)21/h2-3,8-9,18,22,29,32H,1,4-7,10-17,27H2,(H2,28,34)(H,30,35)(H,31,37)(H,33,36)
IndAcAsn5ßAla4Arg	Nephilatoxin 10|NPTX 10	671.42311	C32H53N11O5	S-1	C-1	O=C(CC1=CNC2=C1C=CC=C2)NC(CC(N)=O)C(NCCCCCNC(CCNCCCCNC(C(CCCNC(N)=N)N)=O)=O)=O	InChI=1S/C32H53N11O5/c33-24(10-8-17-41-32(35)36)30(47)39-16-7-6-13-37-18-12-28(45)38-14-4-1-5-15-40-31(48)26(20-27(34)44)43-29(46)19-22-21-42-25-11-3-2-9-23(22)25/h2-3,9,11,21,24,26,37,42H,1,4-8,10,12-20,33H2,(H2,34,44)(H,38,45)(H,39,47)(H,40,48)(H,43,46)(H4,35,36,41)
IndAcAsn5ßAla4ßAla4	NPTX 657|NPTX 657D	657.43262	C33H55N9O5	S-4	C-3	O=C(NC(CC(N)=O)C(NCCCCCNC(CCNCCCCNC(CCNCCCCN)=O)=O)=O)CC1=CNC2=C1C=CC=C2	InChI=1S/C33H55N9O5/c34-14-4-7-15-36-20-12-31(45)39-18-9-8-16-37-21-13-30(44)38-17-5-1-6-19-40-33(47)28(23-29(35)43)42-32(46)22-25-24-41-27-11-3-2-10-26(25)27/h2-3,10-11,24,28,36-37,41H,1,4-9,12-23,34H2,(H2,35,43)(H,38,44)(H,39,45)(H,40,47)(H,42,46)
IndAcAsn5ßAla4ßAla4ßAla4	NPTX 799|NPTX 799D	799.54323	C40H69N11O6	S-4	C-3	O=C(NC(CC(N)=O)C(NCCCCCNC(CCNCCCCNC(CCNCCCCNC(CCNCCCCN)=O)=O)=O)=O)CC1=CNC2=C1C=CC=C2	InChI=1S/C40H69N11O6/c41-17-4-7-18-43-25-14-37(54)47-22-10-9-20-45-27-16-38(55)48-23-11-8-19-44-26-15-36(53)46-21-5-1-6-24-49-40(57)34(29-35(42)52)51-39(56)28-31-30-50-33-13-3-2-12-32(31)33/h2-3,12-13,30,34,43-45,50H,1,4-11,14-29,41H2,(H2,42,52)(H,46,53)(H,47,54)(H,48,55)(H,49,57)(H,51,56)
IndAcAsn5ßAla4ßAla4ßAla4ßAla4	NPTX 941|NPTX 941D	941.65384	C47H83N13O7	S-3	C-1	O=C(NC(CC(N)=O)C(NCCCCCNC(CCNCCCCNC(CCNCCCCNC(CCNCCCCNC(CCNCCCCN)=O)=O)=O)=O)=O)CC1=CNC2=C1C=CC=C2	InChI=1S/C47H83N13O7/c48-20-4-7-21-50-30-16-43(63)55-26-11-9-23-52-32-18-45(65)57-28-13-10-24-53-33-19-44(64)56-27-12-8-22-51-31-17-42(62)54-25-5-1-6-29-58-47(67)40(35-41(49)61)60-46(66)34-37-36-59-39-15-3-2-14-38(37)39/h2-3,14-15,36,40,50-53,59H,1,4-13,16-35,48H2,(H2,49,61)(H,54,62)(H,55,63)(H,56,64)(H,57,65)(H,58,67)(H,60,66)
IndAcAsn5ßAla43	Nephilatoxin 8|NPTX 8	572.37985	C29H48N8O4	S-1	C-2	O=C(CC1=CNC2=C1C=CC=C2)NC(CC(N)=O)C(NCCCCCNC(CCNCCCCNCCCN)=O)=O	InChI=1S/C29H48N8O4/c30-12-8-15-32-13-6-7-14-33-18-11-27(39)34-16-4-1-5-17-35-29(41)25(20-26(31)38)37-28(40)19-22-21-36-24-10-3-2-9-23(22)24/h2-3,9-10,21,25,32-33,36H,1,4-8,11-20,30H2,(H2,31,38)(H,34,39)(H,35,41)(H,37,40)
IndAcAsn5ßAla43ßAla4	NPTX 714|NPTX 714A	714.49047	C36H62N10O5	S-4	C-3	O=C(CC1=CNC2=C1C=CC=C2)NC(CC(N)=O)C(NCCCCCNC(CCNCCCCNCCCNC(CCNCCCCN)=O)=O)=O	InChI=1S/C36H62N10O5/c37-15-4-7-16-40-23-14-34(49)43-22-10-19-39-17-8-9-18-41-24-13-33(48)42-20-5-1-6-21-44-36(51)31(26-32(38)47)46-35(50)25-28-27-45-30-12-3-2-11-29(28)30/h2-3,11-12,27,31,39-41,45H,1,4-10,13-26,37H2,(H2,38,47)(H,42,48)(H,43,49)(H,44,51)(H,46,50)
IndAcAsn5ßAla43ßAla4ßAla4	NPTX 856|NPTX 856A	856.60108	C43H76N12O6	S-4	C-3	O=C(CC1=CNC2=C1C=CC=C2)NC(CC(N)=O)C(NCCCCCNC(CCNCCCCNCCCNC(CCNCCCCNC(CCNCCCCN)=O)=O)=O)=O	InChI=1S/C43H76N12O6/c44-18-4-7-19-47-28-15-40(58)51-25-11-10-22-49-30-17-41(59)52-27-12-23-46-20-8-9-21-48-29-16-39(57)50-24-5-1-6-26-53-43(61)37(32-38(45)56)55-42(60)31-34-33-54-36-14-3-2-13-35(34)36/h2-3,13-14,33,37,46-49,54H,1,4-12,15-32,44H2,(H2,45,56)(H,50,57)(H,51,58)(H,52,59)(H,53,61)(H,55,60)
IndAcAsn43	-	416.25359	C21H32N6O3	S-3	C-1	O=C(CC1=CNC2=C1C=CC=C2)NC(CC(N)=O)C(NCCCCNCCCN)=O	InChI=1S/C21H32N6O3/c22-8-5-10-24-9-3-4-11-25-21(30)18(13-19(23)28)27-20(29)12-15-14-26-17-7-2-1-6-16(15)17/h1-2,6-7,14,18,24,26H,3-5,8-13,22H2,(H2,23,28)(H,25,30)(H,27,29)
IndAcAsn53	LF 430F	430.26924	C22H34N6O3	S-3	C-1	O=C(NC(CC(N)=O)C(NCCCCCNCCCN)=O)CC1=CNC2=C1C=CC=C2	InChI=1S/C22H34N6O3/c23-9-6-11-25-10-4-1-5-12-26-22(31)19(14-20(24)29)28-21(30)13-16-15-27-18-8-3-2-7-17(16)18/h2-3,7-8,15,19,25,27H,1,4-6,9-14,23H2,(H2,24,29)(H,26,31)(H,28,30)
IndAcAsn343	LF 473D	473.31144	C24H39N7O3	S-3	C-1	O=C(CC1=CNC2=C1C=CC=C2)NC(CC(N)=O)C(NCCCNCCCCNCCCN)=O	InChI=1S/C24H39N7O3/c25-9-5-12-27-10-3-4-11-28-13-6-14-29-24(34)21(16-22(26)32)31-23(33)15-18-17-30-20-8-2-1-7-19(18)20/h1-2,7-8,17,21,27-28,30H,3-6,9-16,25H2,(H2,26,32)(H,29,34)(H,31,33)
IndAcAsn353	LF 487B	487.32709	C25H41N7O3	S-3	C-1	O=C(NC(CC(N)=O)C(NCCCNCCCCCNCCCN)=O)CC1=CNC2=C1C=CC=C2	InChI=1S/C25H41N7O3/c26-10-6-13-28-11-4-1-5-12-29-14-7-15-30-25(35)22(17-23(27)33)32-24(34)16-19-18-31-21-9-3-2-8-20(19)21/h2-3,8-9,18,22,28-29,31H,1,4-7,10-17,26H2,(H2,27,33)(H,30,35)(H,32,34)
IndAcAsn433	LF 473E|NPTX 473|NPTX 473B	473.31144	C24H39N7O3	S-1	C-1	O=C(CC1=CNC2=C1C=CC=C2)NC(CC(N)=O)C(NCCCCNCCCNCCCN)=O	InChI=1S/C24H39N7O3/c25-9-5-11-28-13-6-12-27-10-3-4-14-29-24(34)21(16-22(26)32)31-23(33)15-18-17-30-20-8-2-1-7-19(18)20/h1-2,7-8,17,21,27-28,30H,3-6,9-16,25H2,(H2,26,32)(H,29,34)(H,31,33)
IndAcAsn433ßAla4	NPTX 615|NPTX 615B	615.42205	C31H53N9O4	S-4	C-3	O=C(CC1=CNC2=C1C=CC=C2)NC(CC(N)=O)C(NCCCCNCCCNCCCNC(CCNCCCCN)=O)=O	InChI=1S/C31H53N9O4/c32-12-3-4-13-36-20-11-29(42)37-19-8-17-35-16-7-15-34-14-5-6-18-38-31(44)27(22-28(33)41)40-30(43)21-24-23-39-26-10-2-1-9-25(24)26/h1-2,9-10,23,27,34-36,39H,3-8,11-22,32H2,(H2,33,41)(H,37,42)(H,38,44)(H,40,43)
IndAcAsn433ßAla4ßAla4	NPTX 757|NPTX 757B	757.53266	C38H67N11O5	S-4	C-3	O=C(CC1=CNC2=C1C=CC=C2)NC(CC(N)=O)C(NCCCCNCCCNCCCNC(CCNCCCCNC(CCNCCCCN)=O)=O)=O	InChI=1S/C38H67N11O5/c39-15-3-4-16-43-25-13-35(51)45-22-7-5-18-44-26-14-36(52)46-24-10-21-42-20-9-19-41-17-6-8-23-47-38(54)33(28-34(40)50)49-37(53)27-30-29-48-32-12-2-1-11-31(30)32/h1-2,11-12,29,33,41-44,48H,3-10,13-28,39H2,(H2,40,50)(H,45,51)(H,46,52)(H,47,54)(H,49,53)
IndAcAsn533	LF 487C	487.32709	C25H41N7O3	S-3	C-1	O=C(NC(CC(N)=O)C(NCCCCCNCCCNCCCN)=O)CC1=CNC2=C1C=CC=C2	InChI=1S/C25H41N7O3/c26-10-6-12-29-14-7-13-28-11-4-1-5-15-30-25(35)22(17-23(27)33)32-24(34)16-19-18-31-21-9-3-2-8-20(19)21/h2-3,8-9,18,22,28-29,31H,1,4-7,10-17,26H2,(H2,27,33)(H,30,35)(H,32,34)
IndAcAsn533Arg	NPTX 643F	643.42820	C31H53N11O4	S-4	S-3	O=C(NC(CC(N)=O)C(NCCCCCNCCCNCCCNC(C(N)CCCNC(N)=N)=O)=O)CC1=CNC2=C1C=CC=C2	InChI=1S/C31H53N11O4/c32-24(10-6-17-40-31(34)35)29(45)38-18-8-15-37-14-7-13-36-12-4-1-5-16-39-30(46)26(20-27(33)43)42-28(44)19-22-21-41-25-11-3-2-9-23(22)25/h2-3,9,11,21,24,26,36-37,41H,1,4-8,10,12-20,32H2,(H2,33,43)(H,38,45)(H,39,46)(H,42,44)(H4,34,35,40)
IndAcGln4	-	373.21139	C19H27N5O3	S-3	C-1	O=C(NC(CCC(N)=O)C(NCCCCN)=O)CC1=CNC2=C1C=CC=C2	InChI=1S/C19H27N5O3/c20-9-3-4-10-22-19(27)16(7-8-17(21)25)24-18(26)11-13-12-23-15-6-2-1-5-14(13)15/h1-2,5-6,12,16,23H,3-4,7-11,20H2,(H2,21,25)(H,22,27)(H,24,26)
IndAcOrnAsn5ßAla4ßAla4ßAla4	NPTX 913G	913.62254	C45H79N13O7	S-4	C-3	O=C(NC(CCCN)C(NC(CC(N)=O)C(NCCCCCNC(CCNCCCCNC(CCNCCCCNC(CCNCCCCN)=O)=O)=O)=O)=O)CC1=CNC2=C1C=CC=C2	InChI=1S/C45H79N13O7/c46-19-4-7-21-49-28-16-41(61)53-25-10-9-23-51-30-18-42(62)54-26-11-8-22-50-29-17-40(60)52-24-5-1-6-27-55-44(64)38(32-39(48)59)58-45(65)37(15-12-20-47)57-43(63)31-34-33-56-36-14-3-2-13-35(34)36/h2-3,13-14,33,37-38,49-51,56H,1,4-12,15-32,46-47H2,(H2,48,59)(H,52,60)(H,53,61)(H,54,62)(H,55,64)(H,57,63)(H,58,65)
IndAcOrnAsp5ßAla4ßAla4	Nephilatoxin 7|NPTX 7	772.49594	C38H64N10O7	S-1	C-3	O=C(CC1=CNC2=C1C=CC=C2)NC(C(CCCN)NC(CC(O)=O)C(NCCCCCNC(CCNCCCCNC(CCNCCCCN)=O)=O)=O)=O	InChI=1S/C38H64N10O7/c39-16-4-7-18-41-23-14-34(50)44-21-9-8-19-42-24-15-33(49)43-20-5-1-6-22-45-37(54)32(26-36(52)53)47-31(13-10-17-40)38(55)48-35(51)25-28-27-46-30-12-3-2-11-29(28)30/h2-3,11-12,27,31-32,41-42,46-47H,1,4-10,13-26,39-40H2,(H,43,49)(H,44,50)(H,45,54)(H,52,53)(H,48,51,55)
IndAcßAla343	LH 430	430.30562	C23H38N6O2	S-3	C-3	O=C(NCCC(NCCCNCCCCNCCCN)=O)CC1=CNC2=C1C=CC=C2	InChI=1S/C23H38N6O2/c24-10-5-13-25-11-3-4-12-26-14-6-15-27-22(30)9-16-28-23(31)17-19-18-29-21-8-2-1-7-20(19)21/h1-2,7-8,18,25-26,29H,3-6,9-17,24H2,(H,27,30)(H,28,31)
IndAcßAla353	LH 444	444.32127	C24H40N6O2	S-3	C-3	O=C(NCCC(NCCCNCCCCCNCCCN)=O)CC1=CNC2=C1C=CC=C2	InChI=1S/C24H40N6O2/c25-11-6-14-26-12-4-1-5-13-27-15-7-16-28-23(31)10-17-29-24(32)18-20-19-30-22-9-3-2-8-21(20)22/h2-3,8-9,19,26-27,30H,1,4-7,10-18,25H2,(H,28,31)(H,29,32)
IndLac3(Me)43	-	403.29473	C22H37N5O2	S-3	C-1	NCCCNCCCCN(C)CCCNC(C(O)CC1=CNC2=C1C=CC=C2)=O	InChI=1S/C22H37N5O2/c1-27(14-5-4-11-24-12-6-10-23)15-7-13-25-22(29)21(28)16-18-17-26-20-9-3-2-8-19(18)20/h2-3,8-9,17,21,24,26,28H,4-7,10-16,23H2,1H3,(H,25,29)
IndLac4(Me₂)3(Me₂)3²⁺	MG 30	447.35623	C25H45N5O2	S-1	C-3	O=C(NCCCC[N+](C)(C)CCC[N+](C)(C)CCCN)C(O)CC1=CNC2=C1C=CC=C2	InChI=1S/C25H44N5O2/c1-29(2,17-10-18-30(3,4)16-9-13-26)15-8-7-14-27-25(32)24(31)19-21-20-28-23-12-6-5-11-22(21)23/h5-6,11-12,20,24,28,31H,7-10,13-19,26H2,1-4H3/q+1/p+1
IndLac34	-	332.22123	C18H28N4O2	S-3	C-1	O=C(NCCCNCCCCN)C(CC1=CNC2=C1C=CC=C2)O	InChI=1S/C18H28N4O2/c19-8-3-4-9-20-10-5-11-21-18(24)17(23)12-14-13-22-16-7-2-1-6-15(14)16/h1-2,6-7,13,17,20,22-23H,3-5,8-12,19H2,(H,21,24)
IndLac43	-	332.22123	C18H28N4O2	S-3	C-1	O=C(NCCCCNCCCN)C(CC1=CNC2=C1C=CC=C2)O	InChI=1S/C18H28N4O2/c19-8-5-10-20-9-3-4-11-21-18(24)17(23)12-14-13-22-16-7-2-1-6-15(14)16/h1-2,6-7,13,17,20,22-23H,3-5,8-12,19H2,(H,21,24)
IndLac333	-	375.26343	C20H33N5O2	S-3	C-1	O=C(NCCCNCCCNCCCN)C(CC1=CNC2=C1C=CC=C2)O	InChI=1S/C20H33N5O2/c21-8-3-9-22-10-4-11-23-12-5-13-24-20(27)19(26)14-16-15-25-18-7-2-1-6-17(16)18/h1-2,6-7,15,19,22-23,25-26H,3-5,8-14,21H2,(H,24,27)
IndLac343	Het 389	389.27908	C21H35N5O2	S-1	C-3	O=C(NCCCNCCCCNCCCN)C(O)CC1=CNC2=C1C=CC=C2	InChI=1S/C21H35N5O2/c22-9-5-12-23-10-3-4-11-24-13-6-14-25-21(28)20(27)15-17-16-26-19-8-2-1-7-18(17)19/h1-2,7-8,16,20,23-24,26-27H,3-6,9-15,22H2,(H,25,28)
IndLac353	Het 403	403.29473	C22H37N5O2	S-3	C-1	NCCCNCCCCCNCCCNC(C(O)CC1=CNC2=C1C=CC=C2)=O	InChI=1S/C22H37N5O2/c23-10-6-13-24-11-4-1-5-12-25-14-7-15-26-22(29)21(28)16-18-17-27-20-9-3-2-8-19(18)20/h2-3,8-9,17,21,24-25,27-28H,1,4-7,10-16,23H2,(H,26,29)
IndLac4333	-	446.33692	C24H42N6O2	S-3	C-1	O=C(NCCCCNCCCNCCCNCCCN)C(O)CC1=CNC2=C1C=CC=C2	InChI=1S/C24H42N6O2/c25-10-5-12-27-14-7-16-28-15-6-13-26-11-3-4-17-29-24(32)23(31)18-20-19-30-22-9-2-1-8-21(20)22/h1-2,8-9,19,23,26-28,30-31H,3-7,10-18,25H2,(H,29,32)
IndLacAsn3(Me)43	LF 517A	517.33765	C26H43N7O4	S-3	C-1	O=C(NC(CC(N)=O)C(NCCCN(C)CCCCNCCCN)=O)C(O)CC1=CNC2=C1C=CC=C2	InChI=1S/C26H43N7O4/c1-33(14-5-4-11-29-12-6-10-27)15-7-13-30-25(36)22(17-24(28)35)32-26(37)23(34)16-19-18-31-21-9-3-2-8-20(19)21/h2-3,8-9,18,22-23,29,31,34H,4-7,10-17,27H2,1H3,(H2,28,35)(H,30,36)(H,32,37)
IndLacAsn34	-	446.26415	C22H34N6O4	S-3	C-1	O=C(NC(CC(N)=O)C(NCCCNCCCCN)=O)C(O)CC1=CNC2=C1C=CC=C2	InChI=1S/C22H34N6O4/c23-8-3-4-9-25-10-5-11-26-21(31)18(13-20(24)30)28-22(32)19(29)12-15-14-27-17-7-2-1-6-16(15)17/h1-2,6-7,14,18-19,25,27,29H,3-5,8-13,23H2,(H2,24,30)(H,26,31)(H,28,32)
IndLacAsn343	LF 503D	503.32200	C25H41N7O4	S-3	C-1	O=C(NC(CC(N)=O)C(NCCCNCCCCNCCCN)=O)C(O)CC1=CNC2=C1C=CC=C2	InChI=1S/C25H41N7O4/c26-9-5-12-28-10-3-4-11-29-13-6-14-30-24(35)21(16-23(27)34)32-25(36)22(33)15-18-17-31-20-8-2-1-7-19(18)20/h1-2,7-8,17,21-22,28-29,31,33H,3-6,9-16,26H2,(H2,27,34)(H,30,35)(H,32,36)
IndLacAsn353	LF 517B	517.33765	C26H43N7O4	S-3	C-1	O=C(NC(CC(N)=O)C(NCCCNCCCCCNCCCN)=O)C(O)CC1=CNC2=C1C=CC=C2	InChI=1S/C26H43N7O4/c27-10-6-13-29-11-4-1-5-12-30-14-7-15-31-25(36)22(17-24(28)35)33-26(37)23(34)16-19-18-32-21-9-3-2-8-20(19)21/h2-3,8-9,18,22-23,29-30,32,34H,1,4-7,10-17,27H2,(H2,28,35)(H,31,36)(H,33,37)
IndLacAsn433	-	503.32200	C25H41N7O4	S-3	C-1	O=C(NC(CC(N)=O)C(NCCCCNCCCNCCCN)=O)C(O)CC1=CNC2=C1C=CC=C2	InChI=1S/C25H41N7O4/c26-9-5-11-29-13-6-12-28-10-3-4-14-30-24(35)21(16-23(27)34)32-25(36)22(33)15-18-17-31-20-8-2-1-7-19(18)20/h1-2,7-8,17,21-22,28-29,31,33H,3-6,9-16,26H2,(H2,27,34)(H,30,35)(H,32,36)
IndLacAsn3333	-	546.36420	C27H46N8O4	S-3	C-1	O=C(NC(CC(N)=O)C(NCCCNCCCNCCCNCCCN)=O)C(O)CC1=CNC2=C1C=CC=C2	InChI=1S/C27H46N8O4/c28-9-3-10-30-11-4-12-31-13-5-14-32-15-6-16-33-26(38)23(18-25(29)37)35-27(39)24(36)17-20-19-34-22-8-2-1-7-21(20)22/h1-2,7-8,19,23-24,30-32,34,36H,3-6,9-18,28H2,(H2,29,37)(H,33,38)(H,35,39)
OH-OMe-Bz3(OH)334Gu	-	467.32200	C22H41N7O4	S-3	C-1	O=C(NCCCN(O)CCCNCCCNCCCCNC(N)=N)C1=CC=CC=C1.CO.COC	InChI=1S/C21H39N7O2.C2H6O.CH4O/c22-21(23)27-15-5-4-11-24-12-6-13-25-14-7-17-28(30)18-8-16-26-20(29)19-9-2-1-3-10-19;1-3-2;1-2/h1-3,9-10,24-25,30H,4-8,11-18H2,(H,26,29)(H4,22,23,27);1-2H3;2H,1H3
OH-OMe-Bz3(OH)335(NMe₃)⁺	-	482.37008	C25H48N5O4	S-3	C-1	O=C(NCCCN(O)CCCNCCCNCCCCC[N+](C)(C)C)C1=CC=CC=C1.CO.COC	InChI=1S/C24H45N5O2.C2H6O.CH4O/c1-29(2,3)22-9-5-8-15-25-16-10-17-26-18-11-20-28(31)21-12-19-27-24(30)23-13-6-4-7-14-23;1-3-2;1-2/h4,6-7,13-14,25-26,31H,5,8-12,15-22H2,1-3H3;1-2H3;2H,1H3/p+1
OH-OMe-Bz3334Gu	-	451.32709	C22H41N7O3	S-3	C-1	O=C(NCCCNCCCNCCCNCCCCNC(N)=N)C1=CC=CC=C1.CO.COC	InChI=1S/C21H39N7O.C2H6O.CH4O/c22-21(23)28-17-5-4-11-24-12-6-13-25-14-7-15-26-16-8-18-27-20(29)19-9-2-1-3-10-19;1-3-2;1-2/h1-3,9-10,24-26H,4-8,11-18H2,(H,27,29)(H4,22,23,28);1-2H3;2H,1H3
PhAcAsn3(Me)43	LF 448A	448.31619	C23H40N6O3	S-1	C-1	O=C(NC(CC(N)=O)C(NCCCN(C)CCCCNCCCN)=O)CC1=CC=CC=C1	InChI=1S/C23H40N6O3/c1-29(15-6-5-12-26-13-7-11-24)16-8-14-27-23(32)20(18-21(25)30)28-22(31)17-19-9-3-2-4-10-19/h2-4,9-10,20,26H,5-8,11-18,24H2,1H3,(H2,25,30)(H,27,32)(H,28,31)
PhAcAsn53	LF 391F	391.25834	C20H33N5O3	S-3	C-3	O=C(NC(CC(N)=O)C(NCCCCCNCCCN)=O)CC1=CC=CC=C1	InChI=1S/C20H33N5O3/c21-10-7-12-23-11-5-2-6-13-24-20(28)17(15-18(22)26)25-19(27)14-16-8-3-1-4-9-16/h1,3-4,8-9,17,23H,2,5-7,10-15,21H2,(H2,22,26)(H,24,28)(H,25,27)
PhAcAsn343	LF 434D	434.30054	C22H38N6O3	S-3	C-1	O=C(NC(CC(N)=O)C(NCCCNCCCCNCCCN)=O)CC1=CC=CC=C1	InChI=1S/C22H38N6O3/c23-10-6-13-25-11-4-5-12-26-14-7-15-27-22(31)19(17-20(24)29)28-21(30)16-18-8-2-1-3-9-18/h1-3,8-9,19,25-26H,4-7,10-17,23H2,(H2,24,29)(H,27,31)(H,28,30)
PhAcAsn353	LF 448B	448.31619	C23H40N6O3	S-3	C-1	O=C(NC(CC(N)=O)C(NCCCNCCCCCNCCCN)=O)CC1=CC=CC=C1	InChI=1S/C23H40N6O3/c24-11-7-14-26-12-5-2-6-13-27-15-8-16-28-23(32)20(18-21(25)30)29-22(31)17-19-9-3-1-4-10-19/h1,3-4,9-10,20,26-27H,2,5-8,11-18,24H2,(H2,25,30)(H,28,32)(H,29,31)
PhAcAsn433	LF 434E	434.30054	C22H38N6O3	S-3	C-1	O=C(NC(CC(N)=O)C(NCCCCNCCCNCCCN)=O)CC1=CC=CC=C1	InChI=1S/C22H38N6O3/c23-10-6-12-26-14-7-13-25-11-4-5-15-27-22(31)19(17-20(24)29)28-21(30)16-18-8-2-1-3-9-18/h1-3,8-9,19,25-26H,4-7,10-17,23H2,(H2,24,29)(H,27,31)(H,28,30)
PhAcAsn533	LF 448C	448.31619	C23H40N6O3	S-3	C-3	O=C(NC(CC(N)=O)C(NCCCCCNCCCNCCCN)=O)CC1=CC=CC=C1	InChI=1S/C23H40N6O3/c24-11-7-13-27-15-8-14-26-12-5-2-6-16-28-23(32)20(18-21(25)30)29-22(31)17-19-9-3-1-4-10-19/h1,3-4,9-10,20,26-27H,2,5-8,11-18,24H2,(H2,25,30)(H,28,32)(H,29,31)
Phe3(OH)334Gu	-	464.35872	C23H44N8O2	S-3	C-1	O=C(NCCCN(O)CCCNCCCNCCCCNC(N)=N)C(CC1=CC=CC=C1)N	InChI=1S/C23H44N8O2/c24-21(19-20-9-2-1-3-10-20)22(32)29-16-8-18-31(33)17-7-14-28-13-6-12-27-11-4-5-15-30-23(25)26/h1-3,9-10,21,27-28,33H,4-8,11-19,24H2,(H,29,32)(H4,25,26,30)
Phe334	-	349.28416	C19H35N5O	S-3	C-1	O=C(NCCCNCCCNCCCCN)C(N)CC1=CC=CC=C1	InChI=1S/C19H35N5O/c20-10-4-5-11-22-12-6-13-23-14-7-15-24-19(25)18(21)16-17-8-2-1-3-9-17/h1-3,8-9,18,22-23H,4-7,10-16,20-21H2,(H,24,25)
Phe343	-	349.28416	C19H35N5O	S-1	C-1	O=C(NCCCNCCCCNCCCN)C(N)CC1=CC=CC=C1	InChI=1S/C19H35N5O/c20-10-6-13-22-11-4-5-12-23-14-7-15-24-19(25)18(21)16-17-8-2-1-3-9-17/h1-3,8-9,18,22-23H,4-7,10-16,20-21H2,(H,24,25)
Phe3334Gu	-	448.36381	C23H44N8O	S-3	C-1	O=C(NCCCNCCCNCCCNCCCCNC(N)=N)C(CC1=CC=CC=C1)N	InChI=1S/C23H44N8O/c24-21(19-20-9-2-1-3-10-20)22(32)30-18-8-16-29-15-7-14-28-13-6-12-27-11-4-5-17-31-23(25)26/h1-3,9-10,21,27-29H,4-8,11-19,24H2,(H,30,32)(H4,25,26,31)
PheAsn3(Me)43	-	477.34274	C24H43N7O3	S-3	C-1	O=C(NC(CC(N)=O)C(NCCCN(C)CCCCNCCCN)=O)C(N)CC1=CC=CC=C1	InChI=1S/C24H43N7O3/c1-31(15-6-5-12-28-13-7-11-25)16-8-14-29-24(34)21(18-22(27)32)30-23(33)20(26)17-19-9-3-2-4-10-19/h2-4,9-10,20-21,28H,5-8,11-18,25-26H2,1H3,(H2,27,32)(H,29,34)(H,30,33)
PheAsn4Lys(Me₂)3⁺	-	563.40278	C28H51N8O4	S-3	C-1	O=C(C(N)CC1=CC=CC=C1)NC(CC(N)=O)C(NCCCCNC(C(N)CCCC[N+](C)(C)CCCN)=O)=O	InChI=1S/C28H50N8O4/c1-36(2,18-10-14-29)17-9-6-13-22(30)26(38)33-15-7-8-16-34-28(40)24(20-25(32)37)35-27(39)23(31)19-21-11-4-3-5-12-21/h3-5,11-12,22-24H,6-10,13-20,29-31H2,1-2H3,(H4-,32,33,34,35,37,38,39,40)/p+1
PheAsn4Lys(Me₂)3Arg⁺	-	719.50389	C34H63N12O5	S-3	C-1	O=C(C(N)CC1=CC=CC=C1)NC(CC(N)=O)C(NCCCCNC(C(N)CCCC[N+](C)(C)CCCNC(C(CCCNC(N)=N)N)=O)=O)=O	InChI=1S/C34H62N12O5/c1-46(2,21-11-19-42-31(49)26(36)15-10-18-44-34(39)40)20-9-6-14-25(35)30(48)41-16-7-8-17-43-33(51)28(23-29(38)47)45-32(50)27(37)22-24-12-4-3-5-13-24/h3-5,12-13,25-28H,6-11,14-23,35-37H2,1-2H3,(H9-,38,39,40,41,42,43,44,45,47,48,49,50,51)/p+1
PheAsn353	LF 477B	477.34274	C24H43N7O3	S-3	C-1	O=C(NC(CC(N)=O)C(NCCCNCCCCCNCCCN)=O)C(N)CC1=CC=CC=C1	InChI=1S/C24H43N7O3/c25-11-7-14-28-12-5-2-6-13-29-15-8-16-30-24(34)21(18-22(27)32)31-23(33)20(26)17-19-9-3-1-4-10-19/h1,3-4,9-10,20-21,28-29H,2,5-8,11-18,25-26H2,(H2,27,32)(H,30,34)(H,31,33)
PhLac343	-	350.26818	C19H34N4O2	S-3	C-1	O=C(NCCCNCCCCNCCCN)C(O)CC1=CC=CC=C1	InChI=1S/C19H34N4O2/c20-10-6-13-21-11-4-5-12-22-14-7-15-23-19(25)18(24)16-17-8-2-1-3-9-17/h1-3,8-9,18,21-22,24H,4-7,10-16,20H2,(H,23,25)
PhLacAsn3(Me)43	LF 478A	478.32675	C24H42N6O4	S-3	C-1	O=C(NC(CC(N)=O)C(NCCCN(C)CCCCNCCCN)=O)C(O)CC1=CC=CC=C1	InChI=1S/C24H42N6O4/c1-30(15-6-5-12-27-13-7-11-25)16-8-14-28-23(33)20(18-22(26)32)29-24(34)21(31)17-19-9-3-2-4-10-19/h2-4,9-10,20-21,27,31H,5-8,11-18,25H2,1H3,(H2,26,32)(H,28,33)(H,29,34)
PhLacAsn353	LF 478B	478.32675	C24H42N6O4	S-3	C-1	O=C(NC(CC(N)=O)C(NCCCNCCCCCNCCCN)=O)C(O)CC1=CC=CC=C1	InChI=1S/C24H42N6O4/c25-11-7-14-27-12-5-2-6-13-28-15-8-16-29-23(33)20(18-22(26)32)30-24(34)21(31)17-19-9-3-1-4-10-19/h1,3-4,9-10,20-21,27-28,31H,2,5-8,11-18,25H2,(H2,26,32)(H,29,33)(H,30,34)
Prop3(OH)334Gu	-	373.31652	C17H39N7O2	S-3	C-1	NC(NCCCCNCCCNCCCN(O)CCCNC(CC)=O)=N	InChI=1S/C17H39N7O2/c1-2-16(25)22-13-7-15-24(26)14-6-11-21-10-5-9-20-8-3-4-12-23-17(18)19/h20-21,26H,2-15H2,1H3,(H,22,25)(H4,18,19,23)
Prop3334Gu	-	357.32161	C17H39N7O	S-3	C-1	NC(NCCCCNCCCNCCCNCCCNC(CC)=O)=N	InChI=1S/C17H39N7O/c1-2-16(25)23-15-7-13-22-12-6-11-21-10-5-9-20-8-3-4-14-24-17(18)19/h20-22H,2-15H2,1H3,(H,23,25)(H4,18,19,24)
Trp3(OH)334Gu	-	503.36962	C25H45N9O2	S-3	C-1	O=C(NCCCN(O)CCCNCCCNCCCCNC(N)=N)C(N)CC1=CNC2=C1C=CC=C2	InChI=1S/C25H45N9O2/c26-22(18-20-19-33-23-9-2-1-8-21(20)23)24(35)31-15-7-17-34(36)16-6-13-30-12-5-11-29-10-3-4-14-32-25(27)28/h1-2,8-9,19,22,29-30,33,36H,3-7,10-18,26H2,(H,31,35)(H4,27,28,32)
TrpAsn3(Me)43	LF 516A	516.35364	C26H44N8O3	S-3	C-1	O=C(NC(CC(N)=O)C(NCCCN(C)CCCCNCCCN)=O)C(N)CC1=CNC2=C1C=CC=C2	InChI=1S/C26H44N8O3/c1-34(14-5-4-11-30-12-6-10-27)15-7-13-31-26(37)23(17-24(29)35)33-25(36)21(28)16-19-18-32-22-9-3-2-8-20(19)22/h2-3,8-9,18,21,23,30,32H,4-7,10-17,27-28H2,1H3,(H2,29,35)(H,31,37)(H,33,36)
TrpAsn4	-	388.22229	C19H28N6O3	S-3	C-1	O=C(C(N)CC1=CNC2=C1C=CC=C2)NC(CC(N)=O)C(NCCCCN)=O	InChI=1S/C19H28N6O3/c20-7-3-4-8-23-19(28)16(10-17(22)26)25-18(27)14(21)9-12-11-24-15-6-2-1-5-13(12)15/h1-2,5-6,11,14,16,24H,3-4,7-10,20-21H2,(H2,22,26)(H,23,28)(H,25,27)
TrpAsn4Lys(Me₂)3⁺	-	602.41368	C30H52N9O4	S-3	C-1	O=C(C(N)CC1=CNC2=C1C=CC=C2)NC(CC(N)=O)C(NCCCCNC(C(N)CCCC[N+](C)(C)CCCN)=O)=O	InChI=1S/C30H51N9O4/c1-39(2,17-9-13-31)16-8-5-11-23(32)28(41)35-14-6-7-15-36-30(43)26(19-27(34)40)38-29(42)24(33)18-21-20-37-25-12-4-3-10-22(21)25/h3-4,10,12,20,23-24,26,37H,5-9,11,13-19,31-33H2,1-2H3,(H4-,34,35,36,38,40,41,42,43)/p+1
TrpAsn4Lys(Me₂)3Arg⁺	-	758.51479	C36H64N13O5	S-3	C-1	O=C(C(N)CC1=CNC2=C1C=CC=C2)NC(CC(N)=O)C(NCCCCNC(C(N)CCCC[N+](C)(C)CCCNC(C(CCCNC(N)=N)N)=O)=O)=O	InChI=1S/C36H63N13O5/c1-49(2,20-10-18-44-33(52)27(38)13-9-17-46-36(41)42)19-8-5-12-26(37)32(51)43-15-6-7-16-45-35(54)30(22-31(40)50)48-34(53)28(39)21-24-23-47-29-14-4-3-11-25(24)29/h3-4,11,14,23,26-28,30,47H,5-10,12-13,15-22,37-39H2,1-2H3,(H9-,40,41,42,43,44,45,46,48,50,51,52,53,54)/p+1
TrpAsn43	-	445.28014	C22H35N7O3	S-3	C-1	NCCCNCCCCNC(C(CC(N)=O)NC(C(N)CC1=CNC2=C1C=CC=C2)=O)=O	InChI=1S/C22H35N7O3/c23-8-5-10-26-9-3-4-11-27-22(32)19(13-20(25)30)29-21(31)17(24)12-15-14-28-18-7-2-1-6-16(15)18/h1-2,6-7,14,17,19,26,28H,3-5,8-13,23-24H2,(H2,25,30)(H,27,32)(H,29,31)
TrpAsn343	LF 502D	502.33799	C25H42N8O3	S-3	C-1	O=C(NC(CC(N)=O)C(NCCCNCCCCNCCCN)=O)C(N)CC1=CNC2=C1C=CC=C2	InChI=1S/C25H42N8O3/c26-9-5-12-29-10-3-4-11-30-13-6-14-31-25(36)22(16-23(28)34)33-24(35)20(27)15-18-17-32-21-8-2-1-7-19(18)21/h1-2,7-8,17,20,22,29-30,32H,3-6,9-16,26-27H2,(H2,28,34)(H,31,36)(H,33,35)
TrpAsn353	LF 516B	516.35364	C26H44N8O3	S-3	C-1	O=C(NC(CC(N)=O)C(NCCCNCCCCCNCCCN)=O)C(N)CC1=CNC2=C1C=CC=C2	InChI=1S/C26H44N8O3/c27-10-6-13-30-11-4-1-5-12-31-14-7-15-32-26(37)23(17-24(29)35)34-25(36)21(28)16-19-18-33-22-9-3-2-8-20(19)22/h2-3,8-9,18,21,23,30-31,33H,1,4-7,10-17,27-28H2,(H2,29,35)(H,32,37)(H,34,36)
TrpAsn433	-	502.33799	C25H42N8O3	S-3	C-1	O=C(NC(CC(N)=O)C(NCCCCNCCCNCCCN)=O)C(N)CC1=CNC2=C1C=CC=C2	InChI=1S/C25H42N8O3/c26-9-5-11-30-13-6-12-29-10-3-4-14-31-25(36)22(16-23(28)34)33-24(35)20(27)15-18-17-32-21-8-2-1-7-19(18)21/h1-2,7-8,17,20,22,29-30,32H,3-6,9-16,26-27H2,(H2,28,34)(H,31,36)(H,33,35)
TyrAsn343	-	479.32200	C23H41N7O4	S-1	C-3	O=C(NC(CC(N)=O)C(NCCCNCCCCNCCCN)=O)C(N)CC1=CC=C(O)C=C1	InChI=1S/C23H41N7O4/c24-9-3-12-27-10-1-2-11-28-13-4-14-29-23(34)20(16-21(26)32)30-22(33)19(25)15-17-5-7-18(31)8-6-17/h5-8,19-20,27-28,31H,1-4,9-16,24-25H2,(H2,26,32)(H,29,34)(H,30,33)
-	AN 622	-	-	S-5	C-4	-	-
-	APC 600	-	-	S-5	C-4	-	-
-	APC 728	-	-	S-5	C-4	-	-
-	Arg 466	-	-	S-5	C-4	-	-
-	Arg 480	-	-	S-5	C-4	-	-
-	Arg 494	-	-	S-5	C-4	-	-
-	Arg 503	-	-	S-5	C-4	-	-
-	Arg 517	-	-	S-5	C-4	-	-
-	Arg 636b	-	-	S-5	C-4	-	-
-	Arg 637	-	-	S-5	C-4	-	-
-	Arg 657	-	-	S-5	C-4	-	-
-	Arg 678	-	-	S-5	C-4	-	-
-	Arg 720	-	-	S-5	C-4	-	-
-	CNS 2104	-	-	S-5	C-4	-	-
-	FTX	-	-	S-5	C-4	-	-
-	NA 659	-	-	S-5	C-4	-	-
-	NA 673	-	-	S-5	C-4	-	-
-	NA 687	-	-	S-5	C-4	-	-
-	NA 758	-	-	S-5	C-4	-	-
-	NSTX-1	-	-	S-5	C-4	-	-
-	NSTX-2	-	-	S-5	C-4	-	-
-	Parawixin 1	-	-	S-5	C-4	-	-
-	VdTX-1	-	-	S-5	C-4	-	-
alanine		89.04768	C3H7NO2	S-1	C-4	OC(C(N)C)=O	InChI=1S/C3H7NO2/c1-2(4)3(5)6/h2H,4H2,1H3,(H,5,6)
arginine		174.11168	C6H14N4O2	S-1	C-1	OC(C(N)CCCNC(N)=N)=O	InChI=1S/C6H14N4O2/c7-4(5(11)12)2-1-3-10-6(8)9/h4H,1-3,7H2,(H,11,12)(H4,8,9,10)
aspartic acid		133.03751	C4H7NO4	S-1	C-1	OC(C(N)CC(O)=O)=O	InChI=1S/C4H7NO4/c5-2(4(8)9)1-3(6)7/h2H,1,5H2,(H,6,7)(H,8,9)
cysteine		121.01975	C3H7NO2S	S-1	C-1	OC(C(N)CS)=O	InChI=1S/C3H7NO2S/c4-2(1-7)3(5)6/h2,7H,1,4H2,(H,5,6)
glutamic acid		147.05316	C5H9NO4	S-1	C-1	OC(CCC(N)C(O)=O)=O	InChI=1S/C5H9NO4/c6-3(5(9)10)1-2-4(7)8/h3H,1-2,6H2,(H,7,8)(H,9,10)
glutamic acid 5-methylester		161.06881	C6H11NO4	S-1	C-1	OC(C(N)CCC(OC)=O)=O	InChI=1S/C6H11NO4/c1-11-5(8)3-2-4(7)6(9)10/h4H,2-3,7H2,1H3,(H,9,10)
glutamine		146.06914	C5H10N2O3	S-1	C-1	OC(C(N)CCC(N)=O)=O	InChI=1S/C5H10N2O3/c6-3(5(9)10)1-2-4(7)8/h3H,1-2,6H2,(H2,7,8)(H,9,10)
glycine		75.03203	C2H5NO2	S-1	C-4	OC(CN)=O	InChI=1S/C2H5NO2/c3-1-2(4)5/h1,3H2,(H,4,5)
histidine		155.06948	C6H9N3O2	S-1	C-1	OC(C(N)CC1=CNC=N1)=O	InChI=1S/C6H9N3O2/c7-5(6(10)11)1-4-2-8-3-9-4/h2-3,5H,1,7H2,(H,8,9)(H,10,11)
isoleucine		131.09463	C6H13NO2	S-1	C-1	OC(C(N)C(C)CC)=O	InChI=1S/C6H13NO2/c1-3-4(2)5(7)6(8)9/h4-5H,3,7H2,1-2H3,(H,8,9)
leucine		131.09463	C6H13NO2	S-1	C-1	OC(C(N)CC(C)C)=O	InChI=1S/C6H13NO2/c1-4(2)3-5(7)6(8)9/h4-5H,3,7H2,1-2H3,(H,8,9)
lysine		146.10553	C6H14N2O2	S-1	C-1	OC(C(N)CCCCN)=O	InChI=1S/C6H14N2O2/c7-4-2-1-3-5(8)6(9)10/h5H,1-4,7-8H2,(H,9,10)
methionine		149.05105	C5H11NO2S	S-1	C-3	OC(C(N)CCSC)=O	InChI=1S/C5H11NO2S/c1-9-3-2-4(6)5(7)8/h4H,2-3,6H2,1H3,(H,7,8)
ornithine		132.08908	C5H12N2O2	S-1	C-1	OC(C(N)CCCN)=O	InChI=1S/C5H12N2O2/c6-3-1-2-4(7)5(8)9/h4H,1-3,6-7H2,(H,8,9)
phenylalanine		165.07898	C9H11NO2	S-1	C-1	OC(C(N)CC1=CC=CC=C1)=O	InChI=1S/C9H11NO2/c10-8(9(11)12)6-7-4-2-1-3-5-7/h1-5,8H,6,10H2,(H,11,12)
proline		115.06333	C5H9NO2	S-1	C-1	OC(C1NCCC1)=O	InChI=1S/C5H9NO2/c7-5(8)4-2-1-3-6-4/h4,6H,1-3H2,(H,7,8)
serine		105.04259	C3H7NO3	S-1	C-1	OC(C(N)CO)=O	InChI=1S/C3H7NO3/c4-2(1-5)3(6)7/h2,5H,1,4H2,(H,6,7)
threonine		119.05824	C4H9NO3	S-1	C-1	OC(C(N)C(O)C)=O	InChI=1S/C4H9NO3/c1-2(6)3(5)4(7)8/h2-3,6H,5H2,1H3,(H,7,8)
tryptophan		204.08988	C11H12N2O2	S-1	C-1	OC(C(N)CC1=CNC2=C1C=CC=C2)=O	InChI=1S/C11H12N2O2/c12-9(11(14)15)5-7-6-13-10-4-2-1-3-8(7)10/h1-4,6,9,13H,5,12H2,(H,14,15)
tyrosine		181.07389	C9H11NO3	S-1	C-1	OC(C(N)CC1=CC=C(O)C=C1)=O	InChI=1S/C9H11NO3/c10-8(9(12)13)5-6-1-3-7(11)4-2-6/h1-4,8,11H,5,10H2,(H,12,13)
valine		117.07898	C5H11NO2	S-1	C-1	OC(C(N)C(C)C)=O	InChI=1S/C5H11NO2/c1-3(2)4(6)5(7)8/h3-4H,6H2,1-2H3,(H,7,8)
adrenaline		183.08954	C9H13NO3	S-1	C-4	OC1=C(O)C=CC(C(O)CNC)=C1	InChI=1S/C9H13NO3/c1-10-5-9(13)6-2-3-7(11)8(12)4-6/h2-4,9-13H,5H2,1H3
dopamine		153.07898	C8H11NO2	S-1	C-1	OC1=C(O)C=CC(CCN)=C1	InChI=1S/C8H11NO2/c9-4-3-6-1-2-7(10)8(11)5-6/h1-2,5,10-11H,3-4,9H2
histamine		111.07965	C5H9N3	S-1	C-1	NCCC1=CNC=N1	InChI=1S/C5H9N3/c6-2-1-5-3-7-4-8-5/h3-4H,1-2,6H2,(H,7,8)
N-acetylhistamine		153.09021	C7H11N3O	S-1	C-2	CC(NCCC1=CNC=N1)=O	InChI=1S/C7H11N3O/c1-6(11)9-3-2-7-4-8-5-10-7/h4-5H,2-3H2,1H3,(H,8,10)(H,9,11)
noradrenaline		169.07389	C8H11NO3	S-1	C-4	OC1=C(O)C=CC(C(O)CN)=C1	InChI=1S/C8H11NO3/c9-4-8(12)5-1-2-6(10)7(11)3-5/h1-3,8,10-12H,4,9H2
octopamine		153.07898	C8H11NO2	S-1	C-4	NCC(O)C1=CC=C(O)C=C1	InChI=1S/C8H11NO2/c9-5-8(11)6-1-3-7(10)4-2-6/h1-4,8,10-11H,5,9H2
serotonin		176.09496	C10H12N2O	S-1	C-1	NCCC1=CNC2=C1C=C(O)C=C2	InChI=1S/C10H12N2O/c11-4-3-7-6-12-10-2-1-8(13)5-9(7)10/h1-2,5-6,12-13H,3-4,11H2
tryptamine		160.10005	C10H12N2	S-1	C-1	NCCC1=CNC2=C1C=CC=C2	InChI=1S/C10H12N2/c11-6-5-8-7-12-10-4-2-1-3-9(8)10/h1-4,7,12H,5-6,11H2
tyramine		137.08406	C8H11NO	S-1	C-1	OC1=CC=C(CCN)C=C1	InChI=1S/C8H11NO/c9-6-5-7-1-3-8(10)4-2-7/h1-4,10H,5-6,9H2
2'-sulfated guanosine		363.04843	C10H13N5O8S	S-2	C-4	OC1[C@@H](CO)O[C@@H](N2C=NC3=C2N=C(N)NC3=O)C1OS(=O)(O)=O	InChI=1S/C10H13N5O8S/c11-10-13-7-4(8(18)14-10)12-2-15(7)9-6(23-24(19,20)21)5(17)3(1-16)22-9/h2-3,5-6,9,16-17H,1H2,(H,19,20,21)(H3,11,13,14,18)/t3-,5+,6?,9-/m1/s1
2',5'-bissulfated guanosine		443.00530	C10H13N5O11S2	S-2	C-4	OC1[C@@H](COS(=O)(O)=O)O[C@@H](N2C=NC3=C2N=C(N)NC3=O)C1OS(=O)(O)=O	InChI=1S/C10H13N5O11S2/c11-10-13-7-4(8(17)14-10)12-2-15(7)9-6(26-28(21,22)23)5(16)3(25-9)1-24-27(18,19)20/h2-3,5-6,9,16H,1H2,(H,18,19,20)(H,21,22,23)(H3,11,13,14,17)/t3-,5+,6?,9-/m1/s1
2',5'-bissulfated guanosine, 3'-ß-fucose		589.06321	C16H23N5O15S2	S-2	C-4	O=C1C(N=CN2[C@H]3C(OS(=O)(O)=O)C(O[C@H]4[C@H](O)[C@@H](O)[C@@H](O)[C@@H](C)C4)[C@@H](COS(=O)(O)=O)O3)=C2N=C(N)N1	InChI=1S/C17H25N5O14S2/c1-5-2-6(10(24)11(25)9(5)23)34-12-7(3-33-37(27,28)29)35-16(13(12)36-38(30,31)32)22-4-19-8-14(22)20-17(18)21-15(8)26/h4-7,9-13,16,23-25H,2-3H2,1H3,(H,27,28,29)(H,30,31,32)(H3,18,20,21,26)/t5-,6+,7+,9-,10-,11-,12-,13?,16+/m0/s1
2',5'-bissulfated guanosine, 3'-α-fucose		589.06321	C16H23N5O15S2	S-2	C-4	O=C1C(N=CN2[C@H]3C(OS(=O)(O)=O)C(O[C@H]4[C@@H](O)[C@H](O)[C@H](O)[C@H](C)O4)[C@@H](COS(=O)(O)=O)O3)=C2N=C(N)N1	InChI=1S/C16H23N5O15S2/c1-4-7(22)8(23)9(24)15(33-4)35-10-5(2-32-37(26,27)28)34-14(11(10)36-38(29,30)31)21-3-18-6-12(21)19-16(17)20-13(6)25/h3-5,7-11,14-15,22-24H,2H2,1H3,(H,26,27,28)(H,29,30,31)(H3,17,19,20,25)/t4-,5+,7+,8+,9-,10-,11?,14+,15-/m0/s1
5'-sulfated guanosine		363.04843	C10H13N5O8S	S-2	C-1	OC1[C@@H](COS(=O)(O)=O)O[C@@H](N2C=NC3=C2N=C(N)NC3=O)C1O	InChI=1S/C10H13N5O8S/c11-10-13-7-4(8(18)14-10)12-2-15(7)9-6(17)5(16)3(23-9)1-22-24(19,20)21/h2-3,5-6,9,16-17H,1H2,(H,19,20,21)(H3,11,13,14,18)/t3-,5+,6?,9-/m1/s1
5'-sulfated guanosine, 3'-ß-fucose		507.12713	C17H25N5O11S	S-2	C-4	OC1C(O[C@H]2[C@H](O)[C@@H](O)[C@@H](O)[C@@H](C)C2)[C@@H](COS(=O)(O)=O)O[C@H]1N3C=NC4=C3N=C(N)NC4=O	InChI=1S/C17H25N5O11S/c1-5-2-6(10(24)11(25)9(5)23)32-13-7(3-31-34(28,29)30)33-16(12(13)26)22-4-19-8-14(22)20-17(18)21-15(8)27/h4-7,9-13,16,23-26H,2-3H2,1H3,(H,28,29,30)(H3,18,20,21,27)/t5-,6+,7+,9-,10-,11-,12?,13-,16+/m0/s1
5'-sulfated guanosine, 3'-α-fucose		507.12713	C17H25N5O11S	S-2	C-4	OC1C(O[C@H]2[C@@H](O)[C@H](O)[C@H](O)[C@H](C)O2)[C@@H](COS(=O)(O)=O)O[C@H]1N3C=NC4=C3N=C(N)NC4=O	InChI=1S/C16H23N5O12S/c1-4-7(22)8(23)9(24)15(31-4)33-11-5(2-30-34(27,28)29)32-14(10(11)25)21-3-18-6-12(21)19-16(17)20-13(6)26/h3-5,7-11,14-15,22-25H,2H2,1H3,(H,27,28,29)(H3,17,19,20,26)/t4-,5+,7+,8+,9-,10?,11-,14+,15-/m0/s1
5'-sulfated guanosine, 3'-α-fucose, 3'-α-fucose		655.16430	C22H33N5O16S	S-2	C-1	OC1C(O[C@H]2[C@@H](O)[C@H](O[C@H]3[C@@H](O)[C@H](O)[C@H](O)[C@H](C)O3)[C@H](O)[C@H](C)O2)[C@@H](COS(=O)(O)=O)O[C@H]1N4C=NC5=C4N=C(N)NC5=O	InChI=1S/C22H33N5O16S/c1-5-9(28)11(30)12(31)20(39-5)43-16-10(29)6(2)40-21(14(16)33)42-15-7(3-38-44(35,36)37)41-19(13(15)32)27-4-24-8-17(27)25-22(23)26-18(8)34/h4-7,9-16,19-21,28-33H,3H2,1-2H3,(H,35,36,37)(H3,23,25,26,34)/t5-,6-,7+,9+,10+,11+,12-,13?,14-,15-,16+,19+,20-,21-/m0/s1
5'-sulfated xanthosine		364.03250	C10H12N4O9S	S-2	C-4	OC1[C@@H](COS(=O)(O)=O)O[C@@H](N2C=NC3=C2NC(NC3=O)=O)C1O	InChI=1S/C10H12N4O9S/c15-5-3(1-22-24(19,20)21)23-9(6(5)16)14-2-11-4-7(14)12-10(18)13-8(4)17/h2-3,5-6,9,15-16H,1H2,(H,19,20,21)(H2,12,13,17,18)/t3-,5+,6?,9-/m1/s1
adenine		135.05450	C5H5N5	S-1	C-1	NC1=NC=NC2=C1N=CN2	InChI=1S/C5H5N5/c6-4-3-5(9-1-7-3)10-2-8-4/h1-2H,(H3,6,7,8,9,10)
adenosine		267.09675	C10H13N5O4	S-1	C-1	OC1[C@@H](CO)O[C@@H](N2C=NC3=C2N=CN=C3N)C1O	InChI=1S/C10H13N5O4/c11-8-5-9(13-2-12-8)15(3-14-5)10-7(18)6(17)4(1-16)19-10/h2-4,6-7,10,16-18H,1H2,(H2,11,12,13)/t4-,6+,7?,10-/m1/s1
ADP		427.02941	C10H15N5O10P2	S-1	C-2	OC1[C@@H](COP(OP(O)(O)=O)(O)=O)O[C@@H](N2C=NC3=C2N=CN=C3N)C1O	InChI=1S/C10H15N5O10P2/c11-8-5-9(13-2-12-8)15(3-14-5)10-7(17)6(16)4(24-10)1-23-27(21,22)25-26(18,19)20/h2-4,6-7,10,16-17H,1H2,(H,21,22)(H2,11,12,13)(H2,18,19,20)/t4-,6+,7?,10-/m1/s1
AMP		347.06308	C10H14N5O7P	S-1	C-1	OC1[C@@H](COP(O)(O)=O)O[C@@H](N2C=NC3=C2N=CN=C3N)C1O	InChI=1S/C10H14N5O7P/c11-8-5-9(13-2-12-8)15(3-14-5)10-7(17)6(16)4(22-10)1-21-23(18,19)20/h2-4,6-7,10,16-17H,1H2,(H2,11,12,13)(H2,18,19,20)/t4-,6+,7?,10-/m1/s1
ATP		506.99575	C10H16N5O13P3	S-1	C-4	OC1[C@@H](COP(OP(OP(O)(O)=O)(O)=O)(O)=O)O[C@@H](N2C=NC3=C2N=CN=C3N)C1O	InChI=1S/C10H16N5O13P3/c11-8-5-9(13-2-12-8)15(3-14-5)10-7(17)6(16)4(26-10)1-25-30(21,22)28-31(23,24)27-29(18,19)20/h2-4,6-7,10,16-17H,1H2,(H,21,22)(H,23,24)(H2,11,12,13)(H2,18,19,20)/t4-,6+,7?,10-/m1/s1
cytidine		243.08552	C9H13N3O5	S-1	C-1	OC1[C@@H](CO)O[C@@H](N2C(N=C(N)C=C2)=O)C1O	InChI=1S/C9H13N3O5/c10-5-1-2-12(9(16)11-5)8-7(15)6(14)4(3-13)17-8/h1-2,4,6-8,13-15H,3H2,(H2,10,11,16)/t4-,6+,7?,8-/m1/s1
guanine		151.04941	C5H5N5O	S-1	C-1	O=C1C(N=CN2)=C2N=C(N)N1	InChI=1S/C5H5N5O/c6-5-9-3-2(4(11)10-5)7-1-8-3/h1H,(H4,6,7,8,9,10,11)
guanosine		283.09167	C10H13N5O5	S-1	C-1	OC1[C@@H](CO)O[C@@H](N2C=NC3=C2N=C(N)NC3=O)C1O	InChI=1S/C10H13N5O5/c11-10-13-7-4(8(19)14-10)12-2-15(7)9-6(18)5(17)3(1-16)20-9/h2-3,5-6,9,16-18H,1H2,(H3,11,13,14,19)/t3-,5+,6?,9-/m1/s1
HF-7		615.07886	C18H25N5O15S2	S-2	C-4	O=C1C(N=CN2[C@H]3C(OS(=O)(O)=O)C(O[C@H]4[C@@H](O)[C@H](O)[C@H](OC(C)=O)[C@H](C)O4)[C@@H](COS(=O)(O)=O)O3)=C2N=C(N)N1	InChI=1S/C18H25N5O16S2/c1-5-11(36-6(2)24)9(25)10(26)17(35-5)38-12-7(3-34-40(28,29)30)37-16(13(12)39-41(31,32)33)23-4-20-8-14(23)21-18(19)22-15(8)27/h4-5,7,9-13,16-17,25-26H,3H2,1-2H3,(H,28,29,30)(H,31,32,33)(H3,19,21,22,27)/t5-,7+,9-,10-,11?,12-,13?,16+,17-/m0/s1
Hypoxanthine		136.03851	C5H4N4O	S-1	C-1	O=C1C(N=CN2)=C2N=CN1	InChI=1S/C5H4N4O/c10-5-3-4(7-1-6-3)8-2-9-5/h1-2H,(H2,6,7,8,9,10)
Inosine		268.08077	C10H12N4O5	S-1	C-1	OC1[C@@H](CO)O[C@@H](N2C=NC3=C2N=CNC3=O)C1O	InChI=1S/C10H12N4O5/c15-1-4-6(16)7(17)10(19-4)14-3-13-5-8(14)11-2-12-9(5)18/h2-4,6-7,10,15-17H,1H2,(H,11,12,18)/t4-,6+,7?,10-/m1/s1
4-Guanidinobutyric acid		145.08513	C5H11N3O2	S-1	C-2	OC(CCCNC(N)=N)=O	InChI=1S/C5H11N3O2/c6-5(7)8-3-1-2-4(9)10/h1-3H2,(H,9,10)(H4,6,7,8)
citric acid		192.02700	C6H8O7	S-1	C-2	OC(CC(C(O)=O)(O)CC(O)=O)=O	InChI=1S/C6H8O7/c7-3(8)1-6(13,5(11)12)2-4(9)10/h13H,1-2H2,(H,7,8)(H,9,10)(H,11,12)
GABA		103.06333	C4H9NO2	S-1	C-1	OC(CCCN)=O	InChI=1S/C4H9NO2/c5-3-1-2-4(6)7/h1-3,5H2,(H,6,7)
lactic acid		90.03169	C3H6O3	S-1	C-4	OC(C(O)C)=O	InChI=1S/C3H6O3/c1-2(4)3(5)6/h2,4H,1H3,(H,5,6)
pantothenic acid		219.11067	C9H17NO5	S-1	C-1	OC(CCNC(C(O)C(C)(C)CO)=O)=O	InChI=1S/C9H17NO5/c1-9(2,5-11)7(14)8(15)10-4-3-6(12)13/h7,11,14H,3-5H2,1-2H3,(H,10,15)(H,12,13)
phosphoric acid		97.97690	H3O4P	S-1	C-4	OP(O)(O)=O	InChI=1S/H3O4P/c1-5(2,3)4/h(H3,1,2,3,4)
uric acid		168.02834	C5H4N4O3	S-1	C-4	O=C(N1)NC2=C1NC(NC2=O)=O	InChI=1S/C5H4N4O3/c10-3-1-2(7-4(11)6-1)8-5(12)9-3/h(H4,6,7,8,9,10,11,12)
1-guanidino-6-hydroxy-3,5-dihydro-ß-carboline		245.12766	C12H15N5O	S-4	C-4	OC(C=C1)=CC2=C1NC3=C2CCN=C3NC(N)=N	InChI=1S/C12H13N5O/c13-12(14)17-11-10-7(3-4-15-11)8-5-6(18)1-2-9(8)16-10/h1-2,5,16,18H,3-4H2,(H4,13,14,15,17)
5-methoxytryptamine		190.11061	C11H14N2O	S-1	C-4	NCCC1=CNC2=C1C=C(OC)C=C2	InChI=1S/C11H14N2O/c1-14-9-2-3-11-10(6-9)8(4-5-12)7-13-11/h2-3,6-7,13H,4-5,12H2,1H3
bis(agmatine)oxalamide		314.21787	C12H26N8O2	S-3	C-1	NC(NCCCCNC(C(NCCCCNC(N)=N)=O)=O)=N	InChI=1S/C12H26N8O2/c13-11(14)19-7-3-1-5-17-9(21)10(22)18-6-2-4-8-20-12(15)16/h1-8H2,(H,17,21)(H,18,22)(H4,13,14,19)(H4,15,16,20)
DOPAC		168.04226	C8H8O4	S-1	C-4	OC1=C(O)C=CC(CC(O)=O)=C1	InChI=1S/C8H8O4/c9-6-2-1-5(3-7(6)10)4-8(11)12/h1-3,9-10H,4H2,(H,11,12)
epinine		167.09463	C9H13NO2	S-1	C-4	OC1=C(O)C=CC(CCNC)=C1	InChI=1S/C9H13NO2/c1-10-5-4-7-2-3-8(11)9(12)6-7/h2-3,6,10-12H,4-5H2,1H3
FrPbAII	Parawixin 2	174.11168	C6H14N4O2	S-1	C-1	NC(C(N)CCCNC(N)=O)=O	InChI=1S/C6H14N4O2/c7-4(5(8)11)2-1-3-10-6(9)12/h4H,1-3,7H2,(H2,8,11)(H3,9,10,12)
glucose		180.06339	C6H12O6	S-1	C-4	O[C@@H]1[C@H](O)[C@@H](O)[C@H](O)[C@@H](CO)O1	InChI=1S/C6H12O6/c7-1-2-3(8)4(9)5(10)6(11)12-2/h2-11H,1H2/t2-,3-,4+,5-,6+/m1/s1
glycerin		92.04734	C3H8O3	S-1	C-4	OCC(O)CO	InChI=1S/C3H8O3/c4-1-3(6)2-5/h3-6H,1-2H2
nigriventrine		422.05574	C12H14N4O13	S-2	C-2	O=C1N(ON(O)NON2C(CC(C(O)=O)(O)CC2=O)=O)C(CC(C(O)=O)(O)C1)=O	InChI=1S/C12H14N4O13/c17-5-1-11(25,9(21)22)2-6(18)14(5)28-13-16(27)29-15-7(19)3-12(26,10(23)24)4-8(15)20/h13,25-27H,1-4H2,(H,21,22)(H,23,24)
phenylacetamide		135.06841	C8H9NO	S-3	C-1	NC(CC1=CC=CC=C1)=O	InChI=1S/C8H9NO/c9-8(10)6-7-4-2-1-3-5-7/h1-5H,6H2,(H2,9,10)
PwTx-I		287.17461	C15H21N5O	S-2	C-2	OC(C=C1)=CC2=C1NC3=C2CCNC3CCCNC(N)=N	InChI=1S/C15H21N5O/c16-15(17)19-6-1-2-13-14-10(5-7-18-13)11-8-9(21)3-4-12(11)20-14/h3-4,8,13,18,20-21H,1-2,5-7H2,(H4,16,17,19)
PwTx-II		315.16953	C16H23N5O2	S-2	C-2	OC(C=C1)=CC2=C1NC3C(C(CCCNC(N)=N)=O)NCCC23	InChI=1S/C16H23N5O2/c17-16(18)20-6-1-2-13(23)15-14-10(5-7-19-15)11-8-9(22)3-4-12(11)21-14/h3-4,8,10,14-15,19,21-22H,1-2,5-7H2,(H4,17,18,20)
taurine		125.01466	C2H7NO3S	S-1	C-1	OS(CCN)(=O)=O	InChI=1S/C2H7NO3S/c3-1-2-7(4,5)6/h1-3H2,(H,4,5,6)
urea		60.03236	CH4N2O	S-1	C-4	NC(N)=O	InChI=1S/CH4N2O/c2-1(3)4/h(H4,2,3,4)
1-methyl-4-pyridinium carboxylate		138.05495	C7H8NO2	S-1	C-1	C[N+]1=CC=C(C(O)=O)C=C1	InChI=1S/C7H7NO2/c1-8-4-2-6(3-5-8)7(9)10/h2-5H,1H3/p+1
acetylcarnitine		204.12303	C9H18NO4	S-1	C-1	OC(CC(OC(C)=O)C[N+](C)(C)C)=O	InChI=1S/C9H17NO4/c1-7(11)14-8(5-9(12)13)6-10(2,3)4/h8H,5-6H2,1-4H3/p+1
betaine		118.08626	C5H12NO2	S-1	C-1	OC(C[N+](C)(C)C)=O	InChI=1S/C5H11NO2/c1-6(2,3)4-5(7)8/h4H2,1-3H3/p+1
carnitine		162.11247	C7H16NO3	S-1	C-1	OC(CC(O)C[N+](C)(C)C)=O	InChI=1S/C7H15NO3/c1-8(2,3)5-6(9)4-7(10)11/h6,9H,4-5H2,1-3H3/p+1
choline		104.10699	C5H14NO	S-1	C-1	OCC[N+](C)(C)C	InChI=1S/C5H14NO/c1-6(2,3)4-5-7/h7H,4-5H2,1-3H3/q+1
homarine		138.05495	C7H8NO2	S-1	C-1	C[N+]1=C(C(O)=O)C=CC=C1	InChI=1S/C7H7NO2/c1-8-5-3-2-4-6(8)7(9)10/h2-5H,1H3/p+1
O-acetylcholine		146.11756	C7H16NO2	S-1	C-4	CC(OCC[N+](C)(C)C)=O	InChI=1S/C7H16NO2/c1-7(9)10-6-5-8(2,3)4/h5-6H2,1-4H3/q+1
propinoyl carnitine		218.13868	C10H20NO4	S-1	C-1	OC(CC(OC(CC)=O)C[N+](C)(C)C)=O	InChI=1S/C10H19NO4/c1-5-10(14)15-8(6-9(12)13)7-11(2,3)4/h8H,5-7H2,1-4H3/p+1
trigonelline		138.05495	C7H8NO2	S-1	C-1	C[N+]1=CC(C(O)=O)=CC=C1	InChI=1S/C7H7NO2/c1-8-4-2-3-6(5-8)7(9)10/h2-5H,1H3/p+1
valerobetaine		160.13321	C8H18NO2	S-3	C-1	OC(CCCC[N+](C)(C)C)=O	InChI=1S/C8H17NO2/c1-9(2,3)7-5-4-6-8(10)11/h4-7H2,1-3H3/p+1
